# Supplementary material for: One-Cell Doubling Evaluation by Living Arrays of Yeast, ODELAY!
Source: G3 (Bethesda). 2016 Nov 16;7(1):279–88. doi: 10.1534/g3.116.037044 (PMC5217116; doi:10.1534/g3.116.037044)
Supplement: Supplementary file 2 [file 279FileS1.zip]

Archive with 27 entries (21 files):
- ODELAY Hardware Design and Protocol/ODELAY Experiment Protocol v1.docx
- ODELAY Hardware Design and Protocol/ODELAY Instrumentation Files/
- ODELAY Hardware Design and Protocol/ODELAY Instrumentation Files/Hydra Spotting Sequence/
- ODELAY Hardware Design and Protocol/ODELAY Instrumentation Files/Hydra Spotting Sequence/Hydra ReadME.txt
- ODELAY Hardware Design and Protocol/ODELAY Instrumentation Files/Hydra Spotting Sequence/ODELAY_Spot96_1p4_20151013.cms
- ODELAY Hardware Design and Protocol/ODELAY Instrumentation Files/ODELAY Hamilton Star Methods and Layout/
- ODELAY Hardware Design and Protocol/ODELAY Instrumentation Files/ODELAY Hamilton Star Methods and Layout/ODELAY Hamilton Dilution ReadME.txt
- ODELAY Hardware Design and Protocol/ODELAY Instrumentation Files/ODELAY Hamilton Star Methods and Layout/ODELAY_Dilution_v1.hsl
- ODELAY Hardware Design and Protocol/ODELAY Instrumentation Files/ODELAY Hamilton Star Methods and Layout/ODELAY_Dilution_v1.med
- ODELAY Hardware Design and Protocol/ODELAY Instrumentation Files/ODELAY Hamilton Star Methods and Layout/ODELAY_Dilution_v1.stp
- ODELAY Hardware Design and Protocol/ODELAY Instrumentation Files/ODELAY Hamilton Star Methods and Layout/ODELAY_Dilution_v1.sub
- ODELAY Hardware Design and Protocol/ODELAY Instrumentation Files/ODELAY Hamilton Star Methods and Layout/ODELAY_Dilution_v2.lay
- ODELAY Hardware Design and Protocol/ODELAY Instrumentation Files/ODELAY Hamilton Star Methods and Layout/ODELAY_Dilution_v2.res
- ODELAY Hardware Design and Protocol/ODELAY Instrumentation Files/Synergy Hamilton Conversion Files/
- ODELAY Hardware Design and Protocol/ODELAY Instrumentation Files/Synergy Hamilton Conversion Files/ConvertSynergyFilesGUI  ReadME .txt
- ODELAY Hardware Design and Protocol/ODELAY Instrumentation Files/Synergy Hamilton Conversion Files/ODELAY_ConvertSynergyFilesGUI.m
- ODELAY Hardware Design and Protocol/ODELAY Instrumentation Files/Synergy Plate Reader Experiment/
- ODELAY Hardware Design and Protocol/ODELAY Instrumentation Files/Synergy Plate Reader Experiment/ODELAYDilution.prt
- ODELAY Hardware Design and Protocol/ODELAY Instrumentation Files/Synergy Plate Reader Experiment/Synergy Plate Reader ReadME.txt
- ODELAY Hardware Design and Protocol/ODELAY Stage Mounts and Agar Mold Files/
- ODELAY Hardware Design and Protocol/ODELAY Stage Mounts and Agar Mold Files/Acrylic Agar Mold v4 3-32 parts layout.dwg
- ODELAY Hardware Design and Protocol/ODELAY Stage Mounts and Agar Mold Files/Acrylic Agar Mold v4 3-32 parts layout.dxf
- ODELAY Hardware Design and Protocol/ODELAY Stage Mounts and Agar Mold Files/ODELAY stagemount v2p9 Base.pdf
- ODELAY Hardware Design and Protocol/ODELAY Stage Mounts and Agar Mold Files/ODELAY stagemount v2p9 CoverSlip Clamp.pdf
- ODELAY Hardware Design and Protocol/ODELAY Stage Mounts and Agar Mold Files/ODELAY stagemount v2p9 Plate Cap.pdf
- ODELAY Hardware Design and Protocol/ODELAY Stage Mounts and Agar Mold Files/ODELAY stagemount v2p9 Slide Clamp.pdf
- ODELAY Hardware Design and Protocol/ODELAY Stage Mounts and Agar Mold Files/ODELAY stagemount v2p9.dwg
