# Supplementary material for: One-Cell Doubling Evaluation by Living Arrays of Yeast, ODELAY!
Source: G3 (Bethesda). 2016 Nov 16;7(1):279–88. doi: 10.1534/g3.116.037044 (PMC5217116; doi:10.1534/g3.116.037044)
Supplement: Supplementary file 2 [file 279FileS1.zip › ODELAY Hardware Design and Protocol/ODELAY Instrumentation Files/Hydra Spotting Sequence/Hydra ReadME.txt]

Hydra Spotting Sequence File:

ODELAY_Spot96_1p4_20151013.cms

This is the file which contains the ODELAY spotting Sequence file the Hydra II inorder to spot 8 x 12 arrays of liquid culture onto agar pads described in the file ODELAY Experiment Protocol v1.docx

Generated from: Thermo Scientific: 	ControlMate v1.3.40
									Hydra II v1.124
									
									
