# Supplementary material for: One-Cell Doubling Evaluation by Living Arrays of Yeast, ODELAY!
Source: G3 (Bethesda). 2016 Nov 16;7(1):279–88. doi: 10.1534/g3.116.037044 (PMC5217116; doi:10.1534/g3.116.037044)
Supplement: Supplementary file 2 [file 279FileS1.zip › ODELAY Hardware Design and Protocol/ODELAY Instrumentation Files/Hydra Spotting Sequence/ODELAY_Spot96_1p4_20151013.cms]

<?xml version="1.0"?>

<!-- ControlMate sequence file -->

<!DOCTYPE sequencefile [
  <!ELEMENT sequencefile (header, modules, sequence)>
    <!ELEMENT header       (filename, filecaption, lastrundate, lastruntime, password, runlock, editlock, validation)>
      <!ATTLIST header
                application     CDATA #REQUIRED
                version         CDATA #REQUIRED>
      <!ELEMENT filename        (#PCDATA)>
      <!ELEMENT filecaption     (#PCDATA)>
      <!ELEMENT lastrundate     (#PCDATA)>
      <!ELEMENT lastruntime     (#PCDATA)>
      <!ELEMENT password        (#PCDATA)>
      <!ELEMENT runlock         (#PCDATA)>
      <!ELEMENT editlock        (#PCDATA)>
      <!ELEMENT validation      (sequencevalid, inifile*)>
        <!ELEMENT sequencevalid (#PCDATA)>
        <!ELEMENT inifile       (value)>
          <!ATTLIST inifile
                    inifilename CDATA #REQUIRED
                    section     CDATA #REQUIRED
                    key         CDATA #REQUIRED
                    paramindex  CDATA #REQUIRED>
    <!ELEMENT modules           (module+)>
      <!ELEMENT module            ANY>
        <!ATTLIST module
                  progid          CDATA #REQUIRED>
    <!ELEMENT sequence          (command+)>
      <!ELEMENT command         (caption, failtext*, field*, command*)>
        <!ATTLIST command
                  module        CDATA #REQUIRED
                  template      CDATA #REQUIRED
                  index         CDATA #REQUIRED
                  selected      CDATA #REQUIRED
                  valid         CDATA #REQUIRED>
        <!ELEMENT caption  (#PCDATA)>
        <!ELEMENT failtext (#PCDATA)>
        <!ELEMENT field         (value)>
          <!ATTLIST field
                    name        CDATA #REQUIRED
                    type        CDATA #REQUIRED>
          <!ELEMENT value       (#PCDATA)>
]>
<sequencefile>
  <header application="ControlMate" version="1.3.43">
    <filename>ODELAY_Spot96_1p4_20151013.cms</filename>
    <filecaption>untreated plate, VWR mirco slides</filecaption>
    <lastrundate>12-02-2016</lastrundate>
    <lastruntime>00:04:26</lastruntime>
    <password></password>
    <runlock>False</runlock>
    <editlock>False</editlock>
    <validation>
      <sequencevalid>False</sequencevalid>

    </validation>
  </header>
  <modules>
    <module progid="Intrinsic"></module>
    <module progid="Hydra_II"></module>
  </modules>
  <sequence>
    <command module="Intrinsic" template="MAINSEQUENCE" index="1" selected="True" valid="True">
      <caption>Main Sequence </caption>
      <field name="optAnyPipettor" type="boolean">
        <value>True</value>
      </field>
      <field name="optSpecificPipettor" type="boolean">
        <value>False</value>
      </field>
      <field name="lstPipettorList" type="string">
        <value></value>
      </field>
      <command module="Hydra_II" template="SPEEDCONTROL" index="59" selected="True" valid="True">
        <caption>Speed Control Aspirate 5: Dispense 5: Empty 5: Wash 5: </caption>
        <field name="chkAspirate" type="boolean">
          <value>True</value>
        </field>
        <field name="sldAspirate" type="long">
          <value>5</value>
        </field>
        <field name="chkDispense" type="boolean">
          <value>True</value>
        </field>
        <field name="sldDispense" type="long">
          <value>5</value>
        </field>
        <field name="chkEmpty" type="boolean">
          <value>True</value>
        </field>
        <field name="sldEmpty" type="long">
          <value>5</value>
        </field>
        <field name="chkWash" type="boolean">
          <value>True</value>
        </field>
        <field name="sldWash" type="long">
          <value>5</value>
        </field>
      </command>
      <command module="Hydra_II" template="MOVE" index="177" selected="True" valid="True">
        <caption>Move to Position Vessel: Stage 1 Place vessel</caption>
        <field name="cboPlateType" type="string">
          <value>96 well flat (4915/4916/4922-29)</value>
        </field>
        <field name="cboPosition" type="string">
          <value>Position Vessel: Stage 1</value>
        </field>
        <field name="chkSensor" type="boolean">
          <value>False</value>
        </field>
        <field name="optHeightPreset" type="boolean">
          <value>True</value>
        </field>
        <field name="cboHeightPreset" type="long">
          <value>1</value>
        </field>
        <field name="optHeightSpecific" type="boolean">
          <value>False</value>
        </field>
        <field name="txtHeight" type="double">
          <value>6390</value>
        </field>
        <field name="optGetPlate" type="boolean">
          <value>True</value>
        </field>
        <field name="optPutPlate" type="boolean">
          <value>False</value>
        </field>
        <field name="cboQuadrant" type="long">
          <value>1</value>
        </field>
        <field name="chkTipWell" type="boolean">
          <value>False</value>
        </field>
        <field name="optPredefined" type="boolean">
          <value>True</value>
        </field>
        <field name="cboTipWell" type="long">
          <value>1</value>
        </field>
        <field name="optSpecific" type="boolean">
          <value>False</value>
        </field>
        <field name="txtXoffset" type="double">
          <value>0</value>
        </field>
        <field name="txtYoffset" type="double">
          <value>0</value>
        </field>
        <field name="chkAirGap" type="boolean">
          <value>False</value>
        </field>
        <field name="cboSubWell" type="string">
          <value>Sub well 1</value>
        </field>
        <field name="CurrentRow" type="integer">
          <value>0</value>
        </field>
        <field name="CurrentColumn" type="integer">
          <value>0</value>
        </field>
        <field name="chkColumn" type="boolean">
          <value>False</value>
        </field>
        <field name="txtColumnStart" type="double">
          <value>1</value>
        </field>
        <field name="txtColumnEnd" type="double">
          <value>1</value>
        </field>
        <field name="cboColumnChange" type="string">
          <value>Increment</value>
        </field>
        <field name="txtColumnIncrement" type="double">
          <value>1</value>
        </field>
        <field name="chkRow" type="boolean">
          <value>False</value>
        </field>
        <field name="txtRowStart" type="double">
          <value>1</value>
        </field>
        <field name="txtRowEnd" type="double">
          <value>1</value>
        </field>
        <field name="cboRowChange" type="string">
          <value>Increment</value>
        </field>
        <field name="txtRowIncrement" type="double">
          <value>1</value>
        </field>
      </command>
      <command module="Hydra_II" template="MOVE" index="178" selected="True" valid="True">
        <caption>Move to Pipettor: Stage 2</caption>
        <field name="cboPlateType" type="string">
          <value>384 Round well flat large (37000111)</value>
        </field>
        <field name="cboPosition" type="string">
          <value>Pipettor: Stage 2</value>
        </field>
        <field name="chkSensor" type="boolean">
          <value>False</value>
        </field>
        <field name="optHeightPreset" type="boolean">
          <value>False</value>
        </field>
        <field name="cboHeightPreset" type="long">
          <value>1</value>
        </field>
        <field name="optHeightSpecific" type="boolean">
          <value>True</value>
        </field>
        <field name="txtHeight" type="double">
          <value>6850</value>
        </field>
        <field name="optGetPlate" type="boolean">
          <value>True</value>
        </field>
        <field name="optPutPlate" type="boolean">
          <value>False</value>
        </field>
        <field name="cboQuadrant" type="long">
          <value>1</value>
        </field>
        <field name="chkTipWell" type="boolean">
          <value>False</value>
        </field>
        <field name="optPredefined" type="boolean">
          <value>True</value>
        </field>
        <field name="cboTipWell" type="long">
          <value>1</value>
        </field>
        <field name="optSpecific" type="boolean">
          <value>False</value>
        </field>
        <field name="txtXoffset" type="double">
          <value>0</value>
        </field>
        <field name="txtYoffset" type="double">
          <value>0</value>
        </field>
        <field name="chkAirGap" type="boolean">
          <value>False</value>
        </field>
        <field name="cboSubWell" type="string">
          <value>Sub well 1</value>
        </field>
        <field name="CurrentRow" type="integer">
          <value>0</value>
        </field>
        <field name="CurrentColumn" type="integer">
          <value>0</value>
        </field>
        <field name="chkColumn" type="boolean">
          <value>False</value>
        </field>
        <field name="txtColumnStart" type="double">
          <value>1</value>
        </field>
        <field name="txtColumnEnd" type="double">
          <value>1</value>
        </field>
        <field name="cboColumnChange" type="string">
          <value>Increment</value>
        </field>
        <field name="txtColumnIncrement" type="double">
          <value>1</value>
        </field>
        <field name="chkRow" type="boolean">
          <value>False</value>
        </field>
        <field name="txtRowStart" type="double">
          <value>1</value>
        </field>
        <field name="txtRowEnd" type="double">
          <value>1</value>
        </field>
        <field name="cboRowChange" type="string">
          <value>Increment</value>
        </field>
        <field name="txtRowIncrement" type="double">
          <value>1</value>
        </field>
      </command>
      <command module="Intrinsic" template="NOTE" index="186" selected="True" valid="True">
        <caption>Notepad Print Quadrant 1</caption>
        <field name="txtNote" type="string">
          <value>Print Quadrant 1</value>
        </field>
      </command>
      <command module="Hydra_II" template="MOVE" index="183" selected="True" valid="True">
        <caption>Move to Position Vessel: Stage 1 Place vessel</caption>
        <field name="cboPlateType" type="string">
          <value>96 well &apos;V&apos; (4913/4914/4919/4920)</value>
        </field>
        <field name="cboPosition" type="string">
          <value>Position Vessel: Stage 1</value>
        </field>
        <field name="chkSensor" type="boolean">
          <value>False</value>
        </field>
        <field name="optHeightPreset" type="boolean">
          <value>True</value>
        </field>
        <field name="cboHeightPreset" type="long">
          <value>1</value>
        </field>
        <field name="optHeightSpecific" type="boolean">
          <value>False</value>
        </field>
        <field name="txtHeight" type="double">
          <value>6450</value>
        </field>
        <field name="optGetPlate" type="boolean">
          <value>True</value>
        </field>
        <field name="optPutPlate" type="boolean">
          <value>False</value>
        </field>
        <field name="cboQuadrant" type="long">
          <value>1</value>
        </field>
        <field name="chkTipWell" type="boolean">
          <value>False</value>
        </field>
        <field name="optPredefined" type="boolean">
          <value>True</value>
        </field>
        <field name="cboTipWell" type="long">
          <value>1</value>
        </field>
        <field name="optSpecific" type="boolean">
          <value>False</value>
        </field>
        <field name="txtXoffset" type="double">
          <value>0</value>
        </field>
        <field name="txtYoffset" type="double">
          <value>0</value>
        </field>
        <field name="chkAirGap" type="boolean">
          <value>False</value>
        </field>
        <field name="cboSubWell" type="string">
          <value>Sub well 1</value>
        </field>
        <field name="CurrentRow" type="integer">
          <value>0</value>
        </field>
        <field name="CurrentColumn" type="integer">
          <value>0</value>
        </field>
        <field name="chkColumn" type="boolean">
          <value>False</value>
        </field>
        <field name="txtColumnStart" type="double">
          <value>1</value>
        </field>
        <field name="txtColumnEnd" type="double">
          <value>1</value>
        </field>
        <field name="cboColumnChange" type="string">
          <value>Increment</value>
        </field>
        <field name="txtColumnIncrement" type="double">
          <value>1</value>
        </field>
        <field name="chkRow" type="boolean">
          <value>False</value>
        </field>
        <field name="txtRowStart" type="double">
          <value>1</value>
        </field>
        <field name="txtRowEnd" type="double">
          <value>1</value>
        </field>
        <field name="cboRowChange" type="string">
          <value>Increment</value>
        </field>
        <field name="txtRowIncrement" type="double">
          <value>1</value>
        </field>
      </command>
      <command module="Hydra_II" template="MOVE" index="41" selected="True" valid="True">
        <caption>Move to Pipettor: Stage 1</caption>
        <field name="cboPlateType" type="string">
          <value>96 well flat (4915/4916/4922-29)</value>
        </field>
        <field name="cboPosition" type="string">
          <value>Pipettor: Stage 1</value>
        </field>
        <field name="chkSensor" type="boolean">
          <value>False</value>
        </field>
        <field name="optHeightPreset" type="boolean">
          <value>False</value>
        </field>
        <field name="cboHeightPreset" type="long">
          <value>1</value>
        </field>
        <field name="optHeightSpecific" type="boolean">
          <value>True</value>
        </field>
        <field name="txtHeight" type="double">
          <value>7070</value>
        </field>
        <field name="optGetPlate" type="boolean">
          <value>True</value>
        </field>
        <field name="optPutPlate" type="boolean">
          <value>False</value>
        </field>
        <field name="cboQuadrant" type="long">
          <value>1</value>
        </field>
        <field name="chkTipWell" type="boolean">
          <value>False</value>
        </field>
        <field name="optPredefined" type="boolean">
          <value>True</value>
        </field>
        <field name="cboTipWell" type="long">
          <value>1</value>
        </field>
        <field name="optSpecific" type="boolean">
          <value>False</value>
        </field>
        <field name="txtXoffset" type="double">
          <value>0</value>
        </field>
        <field name="txtYoffset" type="double">
          <value>0</value>
        </field>
        <field name="chkAirGap" type="boolean">
          <value>False</value>
        </field>
        <field name="cboSubWell" type="string">
          <value>Sub well 1</value>
        </field>
        <field name="CurrentRow" type="integer">
          <value>0</value>
        </field>
        <field name="CurrentColumn" type="integer">
          <value>0</value>
        </field>
        <field name="chkColumn" type="boolean">
          <value>False</value>
        </field>
        <field name="txtColumnStart" type="double">
          <value>1</value>
        </field>
        <field name="txtColumnEnd" type="double">
          <value>1</value>
        </field>
        <field name="cboColumnChange" type="string">
          <value>Increment</value>
        </field>
        <field name="txtColumnIncrement" type="double">
          <value>1</value>
        </field>
        <field name="chkRow" type="boolean">
          <value>False</value>
        </field>
        <field name="txtRowStart" type="double">
          <value>1</value>
        </field>
        <field name="txtRowEnd" type="double">
          <value>1</value>
        </field>
        <field name="cboRowChange" type="string">
          <value>Increment</value>
        </field>
        <field name="txtRowIncrement" type="double">
          <value>1</value>
        </field>
      </command>
      <command module="Hydra_II" template="ASPIRATE" index="61" selected="True" valid="True">
        <caption>Aspirate 6ul Overstroke</caption>
        <field name="chkOverstroke" type="boolean">
          <value>True</value>
        </field>
        <field name="chkAirGap" type="boolean">
          <value>False</value>
        </field>
        <field name="txtAirGap" type="double">
          <value>0.5</value>
        </field>
        <field name="txtVolume" type="double">
          <value>6</value>
        </field>
        <field name="txtDwellTime" type="double">
          <value>200</value>
        </field>
        <field name="chkTipTouch" type="boolean">
          <value>False</value>
        </field>
        <field name="cboTipTouch" type="long">
          <value>1</value>
        </field>
      </command>
      <command module="Hydra_II" template="MOVE" index="68" selected="True" valid="True">
        <caption>Move to Pipettor: Stage 2</caption>
        <field name="cboPlateType" type="string">
          <value>384 Round well flat large (37000111)</value>
        </field>
        <field name="cboPosition" type="string">
          <value>Pipettor: Stage 2</value>
        </field>
        <field name="chkSensor" type="boolean">
          <value>False</value>
        </field>
        <field name="optHeightPreset" type="boolean">
          <value>False</value>
        </field>
        <field name="cboHeightPreset" type="long">
          <value>1</value>
        </field>
        <field name="optHeightSpecific" type="boolean">
          <value>True</value>
        </field>
        <field name="txtHeight" type="double">
          <value>6200</value>
        </field>
        <field name="optGetPlate" type="boolean">
          <value>True</value>
        </field>
        <field name="optPutPlate" type="boolean">
          <value>False</value>
        </field>
        <field name="cboQuadrant" type="long">
          <value>2</value>
        </field>
        <field name="chkTipWell" type="boolean">
          <value>False</value>
        </field>
        <field name="optPredefined" type="boolean">
          <value>True</value>
        </field>
        <field name="cboTipWell" type="long">
          <value>1</value>
        </field>
        <field name="optSpecific" type="boolean">
          <value>False</value>
        </field>
        <field name="txtXoffset" type="double">
          <value>0</value>
        </field>
        <field name="txtYoffset" type="double">
          <value>0</value>
        </field>
        <field name="chkAirGap" type="boolean">
          <value>False</value>
        </field>
        <field name="cboSubWell" type="string">
          <value>Sub well 1</value>
        </field>
        <field name="CurrentRow" type="integer">
          <value>0</value>
        </field>
        <field name="CurrentColumn" type="integer">
          <value>0</value>
        </field>
        <field name="chkColumn" type="boolean">
          <value>False</value>
        </field>
        <field name="txtColumnStart" type="double">
          <value>1</value>
        </field>
        <field name="txtColumnEnd" type="double">
          <value>1</value>
        </field>
        <field name="cboColumnChange" type="string">
          <value>Increment</value>
        </field>
        <field name="txtColumnIncrement" type="double">
          <value>1</value>
        </field>
        <field name="chkRow" type="boolean">
          <value>False</value>
        </field>
        <field name="txtRowStart" type="double">
          <value>1</value>
        </field>
        <field name="txtRowEnd" type="double">
          <value>1</value>
        </field>
        <field name="cboRowChange" type="string">
          <value>Increment</value>
        </field>
        <field name="txtRowIncrement" type="double">
          <value>1</value>
        </field>
      </command>
      <command module="Hydra_II" template="DISPENSE" index="77" selected="True" valid="True">
        <caption>Dispense 1.4ul</caption>
        <field name="optDispenseAll" type="boolean">
          <value>False</value>
        </field>
        <field name="optVolume" type="boolean">
          <value>True</value>
        </field>
        <field name="txtVolume" type="double">
          <value>1.4</value>
        </field>
        <field name="txtDwellTime" type="double">
          <value>0</value>
        </field>
        <field name="chkTipTouch" type="boolean">
          <value>False</value>
        </field>
        <field name="cboTipTouch" type="long">
          <value>1</value>
        </field>
      </command>
      <command module="Hydra_II" template="ASPIRATE" index="66" selected="True" valid="True">
        <caption>Aspirate 1.2ul</caption>
        <field name="chkOverstroke" type="boolean">
          <value>False</value>
        </field>
        <field name="chkAirGap" type="boolean">
          <value>False</value>
        </field>
        <field name="txtAirGap" type="double">
          <value>0.5</value>
        </field>
        <field name="txtVolume" type="double">
          <value>1.2</value>
        </field>
        <field name="txtDwellTime" type="double">
          <value>0</value>
        </field>
        <field name="chkTipTouch" type="boolean">
          <value>False</value>
        </field>
        <field name="cboTipTouch" type="long">
          <value>1</value>
        </field>
      </command>
      <command module="Hydra_II" template="MOVE" index="123" selected="True" valid="True">
        <caption>Move to Pipettor: Stage 2</caption>
        <field name="cboPlateType" type="string">
          <value>384 Round well flat large (37000111)</value>
        </field>
        <field name="cboPosition" type="string">
          <value>Pipettor: Stage 2</value>
        </field>
        <field name="chkSensor" type="boolean">
          <value>False</value>
        </field>
        <field name="optHeightPreset" type="boolean">
          <value>False</value>
        </field>
        <field name="cboHeightPreset" type="long">
          <value>4</value>
        </field>
        <field name="optHeightSpecific" type="boolean">
          <value>True</value>
        </field>
        <field name="txtHeight" type="double">
          <value>6760</value>
        </field>
        <field name="optGetPlate" type="boolean">
          <value>True</value>
        </field>
        <field name="optPutPlate" type="boolean">
          <value>False</value>
        </field>
        <field name="cboQuadrant" type="long">
          <value>2</value>
        </field>
        <field name="chkTipWell" type="boolean">
          <value>False</value>
        </field>
        <field name="optPredefined" type="boolean">
          <value>True</value>
        </field>
        <field name="cboTipWell" type="long">
          <value>1</value>
        </field>
        <field name="optSpecific" type="boolean">
          <value>False</value>
        </field>
        <field name="txtXoffset" type="double">
          <value>0</value>
        </field>
        <field name="txtYoffset" type="double">
          <value>0</value>
        </field>
        <field name="chkAirGap" type="boolean">
          <value>False</value>
        </field>
        <field name="cboSubWell" type="string">
          <value>Sub well 1</value>
        </field>
        <field name="CurrentRow" type="integer">
          <value>0</value>
        </field>
        <field name="CurrentColumn" type="integer">
          <value>0</value>
        </field>
        <field name="chkColumn" type="boolean">
          <value>False</value>
        </field>
        <field name="txtColumnStart" type="double">
          <value>1</value>
        </field>
        <field name="txtColumnEnd" type="double">
          <value>1</value>
        </field>
        <field name="cboColumnChange" type="string">
          <value>Increment</value>
        </field>
        <field name="txtColumnIncrement" type="double">
          <value>1</value>
        </field>
        <field name="chkRow" type="boolean">
          <value>False</value>
        </field>
        <field name="txtRowStart" type="double">
          <value>1</value>
        </field>
        <field name="txtRowEnd" type="double">
          <value>1</value>
        </field>
        <field name="cboRowChange" type="string">
          <value>Increment</value>
        </field>
        <field name="txtRowIncrement" type="double">
          <value>1</value>
        </field>
      </command>
      <command module="Hydra_II" template="MOVE" index="121" selected="True" valid="True">
        <caption>Move to Pipettor: Stage 1</caption>
        <field name="cboPlateType" type="string">
          <value>96 well flat (4915/4916/4922-29)</value>
        </field>
        <field name="cboPosition" type="string">
          <value>Pipettor: Stage 1</value>
        </field>
        <field name="chkSensor" type="boolean">
          <value>False</value>
        </field>
        <field name="optHeightPreset" type="boolean">
          <value>False</value>
        </field>
        <field name="cboHeightPreset" type="long">
          <value>1</value>
        </field>
        <field name="optHeightSpecific" type="boolean">
          <value>True</value>
        </field>
        <field name="txtHeight" type="double">
          <value>7100</value>
        </field>
        <field name="optGetPlate" type="boolean">
          <value>True</value>
        </field>
        <field name="optPutPlate" type="boolean">
          <value>False</value>
        </field>
        <field name="cboQuadrant" type="long">
          <value>1</value>
        </field>
        <field name="chkTipWell" type="boolean">
          <value>False</value>
        </field>
        <field name="optPredefined" type="boolean">
          <value>True</value>
        </field>
        <field name="cboTipWell" type="long">
          <value>1</value>
        </field>
        <field name="optSpecific" type="boolean">
          <value>False</value>
        </field>
        <field name="txtXoffset" type="double">
          <value>0</value>
        </field>
        <field name="txtYoffset" type="double">
          <value>0</value>
        </field>
        <field name="chkAirGap" type="boolean">
          <value>False</value>
        </field>
        <field name="cboSubWell" type="string">
          <value>Sub well 1</value>
        </field>
        <field name="CurrentRow" type="integer">
          <value>0</value>
        </field>
        <field name="CurrentColumn" type="integer">
          <value>0</value>
        </field>
        <field name="chkColumn" type="boolean">
          <value>False</value>
        </field>
        <field name="txtColumnStart" type="double">
          <value>1</value>
        </field>
        <field name="txtColumnEnd" type="double">
          <value>1</value>
        </field>
        <field name="cboColumnChange" type="string">
          <value>Increment</value>
        </field>
        <field name="txtColumnIncrement" type="double">
          <value>1</value>
        </field>
        <field name="chkRow" type="boolean">
          <value>False</value>
        </field>
        <field name="txtRowStart" type="double">
          <value>1</value>
        </field>
        <field name="txtRowEnd" type="double">
          <value>1</value>
        </field>
        <field name="cboRowChange" type="string">
          <value>Increment</value>
        </field>
        <field name="txtRowIncrement" type="double">
          <value>1</value>
        </field>
      </command>
      <command module="Hydra_II" template="DISPENSE" index="147" selected="True" valid="True">
        <caption>Dispense All</caption>
        <field name="optDispenseAll" type="boolean">
          <value>True</value>
        </field>
        <field name="optVolume" type="boolean">
          <value>False</value>
        </field>
        <field name="txtVolume" type="double">
          <value>1</value>
        </field>
        <field name="txtDwellTime" type="double">
          <value>0</value>
        </field>
        <field name="chkTipTouch" type="boolean">
          <value>False</value>
        </field>
        <field name="cboTipTouch" type="long">
          <value>1</value>
        </field>
      </command>
      <command module="Intrinsic" template="NOTE" index="187" selected="True" valid="True">
        <caption>Notepad Print Quadrant 2</caption>
        <field name="txtNote" type="string">
          <value>Print Quadrant 2&#x0D;</value>
        </field>
      </command>
      <command module="Hydra_II" template="MOVE" index="160" selected="True" valid="True">
        <caption>Move to Position Vessel: Stage 1 Place vessel</caption>
        <field name="cboPlateType" type="string">
          <value>96 well flat (4915/4916/4922-29)</value>
        </field>
        <field name="cboPosition" type="string">
          <value>Position Vessel: Stage 1</value>
        </field>
        <field name="chkSensor" type="boolean">
          <value>False</value>
        </field>
        <field name="optHeightPreset" type="boolean">
          <value>True</value>
        </field>
        <field name="cboHeightPreset" type="long">
          <value>1</value>
        </field>
        <field name="optHeightSpecific" type="boolean">
          <value>False</value>
        </field>
        <field name="txtHeight" type="double">
          <value>6390</value>
        </field>
        <field name="optGetPlate" type="boolean">
          <value>True</value>
        </field>
        <field name="optPutPlate" type="boolean">
          <value>False</value>
        </field>
        <field name="cboQuadrant" type="long">
          <value>1</value>
        </field>
        <field name="chkTipWell" type="boolean">
          <value>False</value>
        </field>
        <field name="optPredefined" type="boolean">
          <value>True</value>
        </field>
        <field name="cboTipWell" type="long">
          <value>1</value>
        </field>
        <field name="optSpecific" type="boolean">
          <value>False</value>
        </field>
        <field name="txtXoffset" type="double">
          <value>0</value>
        </field>
        <field name="txtYoffset" type="double">
          <value>0</value>
        </field>
        <field name="chkAirGap" type="boolean">
          <value>False</value>
        </field>
        <field name="cboSubWell" type="string">
          <value>Sub well 1</value>
        </field>
        <field name="CurrentRow" type="integer">
          <value>0</value>
        </field>
        <field name="CurrentColumn" type="integer">
          <value>0</value>
        </field>
        <field name="chkColumn" type="boolean">
          <value>False</value>
        </field>
        <field name="txtColumnStart" type="double">
          <value>1</value>
        </field>
        <field name="txtColumnEnd" type="double">
          <value>1</value>
        </field>
        <field name="cboColumnChange" type="string">
          <value>Increment</value>
        </field>
        <field name="txtColumnIncrement" type="double">
          <value>1</value>
        </field>
        <field name="chkRow" type="boolean">
          <value>False</value>
        </field>
        <field name="txtRowStart" type="double">
          <value>1</value>
        </field>
        <field name="txtRowEnd" type="double">
          <value>1</value>
        </field>
        <field name="cboRowChange" type="string">
          <value>Increment</value>
        </field>
        <field name="txtRowIncrement" type="double">
          <value>1</value>
        </field>
      </command>
      <command module="Hydra_II" template="MOVE" index="148" selected="True" valid="True">
        <caption>Move to Pipettor: Stage 1</caption>
        <field name="cboPlateType" type="string">
          <value>96 well flat (4915/4916/4922-29)</value>
        </field>
        <field name="cboPosition" type="string">
          <value>Pipettor: Stage 1</value>
        </field>
        <field name="chkSensor" type="boolean">
          <value>False</value>
        </field>
        <field name="optHeightPreset" type="boolean">
          <value>False</value>
        </field>
        <field name="cboHeightPreset" type="long">
          <value>1</value>
        </field>
        <field name="optHeightSpecific" type="boolean">
          <value>True</value>
        </field>
        <field name="txtHeight" type="double">
          <value>7070</value>
        </field>
        <field name="optGetPlate" type="boolean">
          <value>True</value>
        </field>
        <field name="optPutPlate" type="boolean">
          <value>False</value>
        </field>
        <field name="cboQuadrant" type="long">
          <value>1</value>
        </field>
        <field name="chkTipWell" type="boolean">
          <value>False</value>
        </field>
        <field name="optPredefined" type="boolean">
          <value>True</value>
        </field>
        <field name="cboTipWell" type="long">
          <value>1</value>
        </field>
        <field name="optSpecific" type="boolean">
          <value>False</value>
        </field>
        <field name="txtXoffset" type="double">
          <value>0</value>
        </field>
        <field name="txtYoffset" type="double">
          <value>0</value>
        </field>
        <field name="chkAirGap" type="boolean">
          <value>False</value>
        </field>
        <field name="cboSubWell" type="string">
          <value>Sub well 1</value>
        </field>
        <field name="CurrentRow" type="integer">
          <value>0</value>
        </field>
        <field name="CurrentColumn" type="integer">
          <value>0</value>
        </field>
        <field name="chkColumn" type="boolean">
          <value>False</value>
        </field>
        <field name="txtColumnStart" type="double">
          <value>1</value>
        </field>
        <field name="txtColumnEnd" type="double">
          <value>1</value>
        </field>
        <field name="cboColumnChange" type="string">
          <value>Increment</value>
        </field>
        <field name="txtColumnIncrement" type="double">
          <value>1</value>
        </field>
        <field name="chkRow" type="boolean">
          <value>False</value>
        </field>
        <field name="txtRowStart" type="double">
          <value>1</value>
        </field>
        <field name="txtRowEnd" type="double">
          <value>1</value>
        </field>
        <field name="cboRowChange" type="string">
          <value>Increment</value>
        </field>
        <field name="txtRowIncrement" type="double">
          <value>1</value>
        </field>
      </command>
      <command module="Hydra_II" template="ASPIRATE" index="149" selected="True" valid="True">
        <caption>Aspirate 6ul Overstroke</caption>
        <field name="chkOverstroke" type="boolean">
          <value>True</value>
        </field>
        <field name="chkAirGap" type="boolean">
          <value>False</value>
        </field>
        <field name="txtAirGap" type="double">
          <value>0.5</value>
        </field>
        <field name="txtVolume" type="double">
          <value>6</value>
        </field>
        <field name="txtDwellTime" type="double">
          <value>200</value>
        </field>
        <field name="chkTipTouch" type="boolean">
          <value>False</value>
        </field>
        <field name="cboTipTouch" type="long">
          <value>1</value>
        </field>
      </command>
      <command module="Hydra_II" template="MOVE" index="69" selected="True" valid="True">
        <caption>Move to Pipettor: Stage 2</caption>
        <field name="cboPlateType" type="string">
          <value>384 Round well flat large (37000111)</value>
        </field>
        <field name="cboPosition" type="string">
          <value>Pipettor: Stage 2</value>
        </field>
        <field name="chkSensor" type="boolean">
          <value>False</value>
        </field>
        <field name="optHeightPreset" type="boolean">
          <value>False</value>
        </field>
        <field name="cboHeightPreset" type="long">
          <value>1</value>
        </field>
        <field name="optHeightSpecific" type="boolean">
          <value>True</value>
        </field>
        <field name="txtHeight" type="double">
          <value>6200</value>
        </field>
        <field name="optGetPlate" type="boolean">
          <value>True</value>
        </field>
        <field name="optPutPlate" type="boolean">
          <value>False</value>
        </field>
        <field name="cboQuadrant" type="long">
          <value>1</value>
        </field>
        <field name="chkTipWell" type="boolean">
          <value>False</value>
        </field>
        <field name="optPredefined" type="boolean">
          <value>True</value>
        </field>
        <field name="cboTipWell" type="long">
          <value>1</value>
        </field>
        <field name="optSpecific" type="boolean">
          <value>False</value>
        </field>
        <field name="txtXoffset" type="double">
          <value>0</value>
        </field>
        <field name="txtYoffset" type="double">
          <value>0</value>
        </field>
        <field name="chkAirGap" type="boolean">
          <value>False</value>
        </field>
        <field name="cboSubWell" type="string">
          <value>Sub well 1</value>
        </field>
        <field name="CurrentRow" type="integer">
          <value>0</value>
        </field>
        <field name="CurrentColumn" type="integer">
          <value>0</value>
        </field>
        <field name="chkColumn" type="boolean">
          <value>False</value>
        </field>
        <field name="txtColumnStart" type="double">
          <value>1</value>
        </field>
        <field name="txtColumnEnd" type="double">
          <value>1</value>
        </field>
        <field name="cboColumnChange" type="string">
          <value>Increment</value>
        </field>
        <field name="txtColumnIncrement" type="double">
          <value>1</value>
        </field>
        <field name="chkRow" type="boolean">
          <value>False</value>
        </field>
        <field name="txtRowStart" type="double">
          <value>1</value>
        </field>
        <field name="txtRowEnd" type="double">
          <value>1</value>
        </field>
        <field name="cboRowChange" type="string">
          <value>Increment</value>
        </field>
        <field name="txtRowIncrement" type="double">
          <value>1</value>
        </field>
      </command>
      <command module="Hydra_II" template="DISPENSE" index="78" selected="True" valid="True">
        <caption>Dispense 1.4ul</caption>
        <field name="optDispenseAll" type="boolean">
          <value>False</value>
        </field>
        <field name="optVolume" type="boolean">
          <value>True</value>
        </field>
        <field name="txtVolume" type="double">
          <value>1.4</value>
        </field>
        <field name="txtDwellTime" type="double">
          <value>0</value>
        </field>
        <field name="chkTipTouch" type="boolean">
          <value>False</value>
        </field>
        <field name="cboTipTouch" type="long">
          <value>1</value>
        </field>
      </command>
      <command module="Hydra_II" template="ASPIRATE" index="80" selected="True" valid="True">
        <caption>Aspirate 1.2ul</caption>
        <field name="chkOverstroke" type="boolean">
          <value>False</value>
        </field>
        <field name="chkAirGap" type="boolean">
          <value>False</value>
        </field>
        <field name="txtAirGap" type="double">
          <value>0.5</value>
        </field>
        <field name="txtVolume" type="double">
          <value>1.2</value>
        </field>
        <field name="txtDwellTime" type="double">
          <value>0</value>
        </field>
        <field name="chkTipTouch" type="boolean">
          <value>False</value>
        </field>
        <field name="cboTipTouch" type="long">
          <value>1</value>
        </field>
      </command>
      <command module="Hydra_II" template="MOVE" index="83" selected="True" valid="True">
        <caption>Move to Pipettor: Stage 2</caption>
        <field name="cboPlateType" type="string">
          <value>384 Round well flat large (37000111)</value>
        </field>
        <field name="cboPosition" type="string">
          <value>Pipettor: Stage 2</value>
        </field>
        <field name="chkSensor" type="boolean">
          <value>False</value>
        </field>
        <field name="optHeightPreset" type="boolean">
          <value>False</value>
        </field>
        <field name="cboHeightPreset" type="long">
          <value>4</value>
        </field>
        <field name="optHeightSpecific" type="boolean">
          <value>True</value>
        </field>
        <field name="txtHeight" type="double">
          <value>6760</value>
        </field>
        <field name="optGetPlate" type="boolean">
          <value>True</value>
        </field>
        <field name="optPutPlate" type="boolean">
          <value>False</value>
        </field>
        <field name="cboQuadrant" type="long">
          <value>1</value>
        </field>
        <field name="chkTipWell" type="boolean">
          <value>False</value>
        </field>
        <field name="optPredefined" type="boolean">
          <value>True</value>
        </field>
        <field name="cboTipWell" type="long">
          <value>1</value>
        </field>
        <field name="optSpecific" type="boolean">
          <value>False</value>
        </field>
        <field name="txtXoffset" type="double">
          <value>0</value>
        </field>
        <field name="txtYoffset" type="double">
          <value>0</value>
        </field>
        <field name="chkAirGap" type="boolean">
          <value>False</value>
        </field>
        <field name="cboSubWell" type="string">
          <value>Sub well 1</value>
        </field>
        <field name="CurrentRow" type="integer">
          <value>0</value>
        </field>
        <field name="CurrentColumn" type="integer">
          <value>0</value>
        </field>
        <field name="chkColumn" type="boolean">
          <value>False</value>
        </field>
        <field name="txtColumnStart" type="double">
          <value>1</value>
        </field>
        <field name="txtColumnEnd" type="double">
          <value>1</value>
        </field>
        <field name="cboColumnChange" type="string">
          <value>Increment</value>
        </field>
        <field name="txtColumnIncrement" type="double">
          <value>1</value>
        </field>
        <field name="chkRow" type="boolean">
          <value>False</value>
        </field>
        <field name="txtRowStart" type="double">
          <value>1</value>
        </field>
        <field name="txtRowEnd" type="double">
          <value>1</value>
        </field>
        <field name="cboRowChange" type="string">
          <value>Increment</value>
        </field>
        <field name="txtRowIncrement" type="double">
          <value>1</value>
        </field>
      </command>
      <command module="Hydra_II" template="MOVE" index="127" selected="True" valid="True">
        <caption>Move to Pipettor: Stage 1</caption>
        <field name="cboPlateType" type="string">
          <value>96 well flat (4915/4916/4922-29)</value>
        </field>
        <field name="cboPosition" type="string">
          <value>Pipettor: Stage 1</value>
        </field>
        <field name="chkSensor" type="boolean">
          <value>False</value>
        </field>
        <field name="optHeightPreset" type="boolean">
          <value>False</value>
        </field>
        <field name="cboHeightPreset" type="long">
          <value>1</value>
        </field>
        <field name="optHeightSpecific" type="boolean">
          <value>True</value>
        </field>
        <field name="txtHeight" type="double">
          <value>7100</value>
        </field>
        <field name="optGetPlate" type="boolean">
          <value>True</value>
        </field>
        <field name="optPutPlate" type="boolean">
          <value>False</value>
        </field>
        <field name="cboQuadrant" type="long">
          <value>1</value>
        </field>
        <field name="chkTipWell" type="boolean">
          <value>False</value>
        </field>
        <field name="optPredefined" type="boolean">
          <value>True</value>
        </field>
        <field name="cboTipWell" type="long">
          <value>1</value>
        </field>
        <field name="optSpecific" type="boolean">
          <value>False</value>
        </field>
        <field name="txtXoffset" type="double">
          <value>0</value>
        </field>
        <field name="txtYoffset" type="double">
          <value>0</value>
        </field>
        <field name="chkAirGap" type="boolean">
          <value>False</value>
        </field>
        <field name="cboSubWell" type="string">
          <value>Sub well 1</value>
        </field>
        <field name="CurrentRow" type="integer">
          <value>0</value>
        </field>
        <field name="CurrentColumn" type="integer">
          <value>0</value>
        </field>
        <field name="chkColumn" type="boolean">
          <value>False</value>
        </field>
        <field name="txtColumnStart" type="double">
          <value>1</value>
        </field>
        <field name="txtColumnEnd" type="double">
          <value>1</value>
        </field>
        <field name="cboColumnChange" type="string">
          <value>Increment</value>
        </field>
        <field name="txtColumnIncrement" type="double">
          <value>1</value>
        </field>
        <field name="chkRow" type="boolean">
          <value>False</value>
        </field>
        <field name="txtRowStart" type="double">
          <value>1</value>
        </field>
        <field name="txtRowEnd" type="double">
          <value>1</value>
        </field>
        <field name="cboRowChange" type="string">
          <value>Increment</value>
        </field>
        <field name="txtRowIncrement" type="double">
          <value>1</value>
        </field>
      </command>
      <command module="Hydra_II" template="DISPENSE" index="151" selected="True" valid="True">
        <caption>Dispense All</caption>
        <field name="optDispenseAll" type="boolean">
          <value>True</value>
        </field>
        <field name="optVolume" type="boolean">
          <value>False</value>
        </field>
        <field name="txtVolume" type="double">
          <value>1</value>
        </field>
        <field name="txtDwellTime" type="double">
          <value>0</value>
        </field>
        <field name="chkTipTouch" type="boolean">
          <value>False</value>
        </field>
        <field name="cboTipTouch" type="long">
          <value>1</value>
        </field>
      </command>
      <command module="Intrinsic" template="NOTE" index="188" selected="True" valid="True">
        <caption>Notepad Print Quadrant 3</caption>
        <field name="txtNote" type="string">
          <value>Print Quadrant 3</value>
        </field>
      </command>
      <command module="Hydra_II" template="MOVE" index="161" selected="True" valid="True">
        <caption>Move to Position Vessel: Stage 1 Place vessel</caption>
        <field name="cboPlateType" type="string">
          <value>96 well flat (4915/4916/4922-29)</value>
        </field>
        <field name="cboPosition" type="string">
          <value>Position Vessel: Stage 1</value>
        </field>
        <field name="chkSensor" type="boolean">
          <value>False</value>
        </field>
        <field name="optHeightPreset" type="boolean">
          <value>True</value>
        </field>
        <field name="cboHeightPreset" type="long">
          <value>1</value>
        </field>
        <field name="optHeightSpecific" type="boolean">
          <value>False</value>
        </field>
        <field name="txtHeight" type="single">
          <value>6390</value>
        </field>
        <field name="optGetPlate" type="boolean">
          <value>True</value>
        </field>
        <field name="optPutPlate" type="boolean">
          <value>False</value>
        </field>
        <field name="cboQuadrant" type="long">
          <value>1</value>
        </field>
        <field name="chkTipWell" type="boolean">
          <value>False</value>
        </field>
        <field name="optPredefined" type="boolean">
          <value>True</value>
        </field>
        <field name="cboTipWell" type="long">
          <value>1</value>
        </field>
        <field name="optSpecific" type="boolean">
          <value>False</value>
        </field>
        <field name="txtXoffset" type="single">
          <value>0</value>
        </field>
        <field name="txtYoffset" type="single">
          <value>0</value>
        </field>
        <field name="chkAirGap" type="boolean">
          <value>False</value>
        </field>
        <field name="cboSubWell" type="string">
          <value>Sub well 1</value>
        </field>
        <field name="CurrentRow" type="long">
          <value>0</value>
        </field>
        <field name="CurrentColumn" type="long">
          <value>0</value>
        </field>
        <field name="chkColumn" type="boolean">
          <value>False</value>
        </field>
        <field name="txtColumnStart" type="single">
          <value>1</value>
        </field>
        <field name="txtColumnEnd" type="single">
          <value>1</value>
        </field>
        <field name="cboColumnChange" type="string">
          <value>Increment</value>
        </field>
        <field name="txtColumnIncrement" type="single">
          <value>1</value>
        </field>
        <field name="chkRow" type="boolean">
          <value>False</value>
        </field>
        <field name="txtRowStart" type="single">
          <value>1</value>
        </field>
        <field name="txtRowEnd" type="single">
          <value>1</value>
        </field>
        <field name="cboRowChange" type="string">
          <value>Increment</value>
        </field>
        <field name="txtRowIncrement" type="single">
          <value>1</value>
        </field>
      </command>
      <command module="Hydra_II" template="MOVE" index="152" selected="True" valid="True">
        <caption>Move to Pipettor: Stage 1</caption>
        <field name="cboPlateType" type="string">
          <value>96 well flat (4915/4916/4922-29)</value>
        </field>
        <field name="cboPosition" type="string">
          <value>Pipettor: Stage 1</value>
        </field>
        <field name="chkSensor" type="boolean">
          <value>False</value>
        </field>
        <field name="optHeightPreset" type="boolean">
          <value>False</value>
        </field>
        <field name="cboHeightPreset" type="long">
          <value>1</value>
        </field>
        <field name="optHeightSpecific" type="boolean">
          <value>True</value>
        </field>
        <field name="txtHeight" type="single">
          <value>7070</value>
        </field>
        <field name="optGetPlate" type="boolean">
          <value>True</value>
        </field>
        <field name="optPutPlate" type="boolean">
          <value>False</value>
        </field>
        <field name="cboQuadrant" type="long">
          <value>1</value>
        </field>
        <field name="chkTipWell" type="boolean">
          <value>False</value>
        </field>
        <field name="optPredefined" type="boolean">
          <value>True</value>
        </field>
        <field name="cboTipWell" type="long">
          <value>1</value>
        </field>
        <field name="optSpecific" type="boolean">
          <value>False</value>
        </field>
        <field name="txtXoffset" type="single">
          <value>0</value>
        </field>
        <field name="txtYoffset" type="single">
          <value>0</value>
        </field>
        <field name="chkAirGap" type="boolean">
          <value>False</value>
        </field>
        <field name="cboSubWell" type="string">
          <value>Sub well 1</value>
        </field>
        <field name="CurrentRow" type="long">
          <value>0</value>
        </field>
        <field name="CurrentColumn" type="long">
          <value>0</value>
        </field>
        <field name="chkColumn" type="boolean">
          <value>False</value>
        </field>
        <field name="txtColumnStart" type="single">
          <value>1</value>
        </field>
        <field name="txtColumnEnd" type="single">
          <value>1</value>
        </field>
        <field name="cboColumnChange" type="string">
          <value>Increment</value>
        </field>
        <field name="txtColumnIncrement" type="single">
          <value>1</value>
        </field>
        <field name="chkRow" type="boolean">
          <value>False</value>
        </field>
        <field name="txtRowStart" type="single">
          <value>1</value>
        </field>
        <field name="txtRowEnd" type="single">
          <value>1</value>
        </field>
        <field name="cboRowChange" type="string">
          <value>Increment</value>
        </field>
        <field name="txtRowIncrement" type="single">
          <value>1</value>
        </field>
      </command>
      <command module="Hydra_II" template="ASPIRATE" index="153" selected="True" valid="True">
        <caption>Aspirate 6ul Overstroke</caption>
        <field name="chkOverstroke" type="boolean">
          <value>True</value>
        </field>
        <field name="chkAirGap" type="boolean">
          <value>False</value>
        </field>
        <field name="txtAirGap" type="single">
          <value>0.5</value>
        </field>
        <field name="txtVolume" type="single">
          <value>6</value>
        </field>
        <field name="txtDwellTime" type="single">
          <value>200</value>
        </field>
        <field name="chkTipTouch" type="boolean">
          <value>False</value>
        </field>
        <field name="cboTipTouch" type="long">
          <value>1</value>
        </field>
      </command>
      <command module="Hydra_II" template="MOVE" index="84" selected="True" valid="True">
        <caption>Move to Pipettor: Stage 2</caption>
        <field name="cboPlateType" type="string">
          <value>384 Round well flat large (37000111)</value>
        </field>
        <field name="cboPosition" type="string">
          <value>Pipettor: Stage 2</value>
        </field>
        <field name="chkSensor" type="boolean">
          <value>False</value>
        </field>
        <field name="optHeightPreset" type="boolean">
          <value>False</value>
        </field>
        <field name="cboHeightPreset" type="long">
          <value>1</value>
        </field>
        <field name="optHeightSpecific" type="boolean">
          <value>True</value>
        </field>
        <field name="txtHeight" type="single">
          <value>6200</value>
        </field>
        <field name="optGetPlate" type="boolean">
          <value>True</value>
        </field>
        <field name="optPutPlate" type="boolean">
          <value>False</value>
        </field>
        <field name="cboQuadrant" type="long">
          <value>4</value>
        </field>
        <field name="chkTipWell" type="boolean">
          <value>False</value>
        </field>
        <field name="optPredefined" type="boolean">
          <value>True</value>
        </field>
        <field name="cboTipWell" type="long">
          <value>1</value>
        </field>
        <field name="optSpecific" type="boolean">
          <value>False</value>
        </field>
        <field name="txtXoffset" type="single">
          <value>0</value>
        </field>
        <field name="txtYoffset" type="single">
          <value>0</value>
        </field>
        <field name="chkAirGap" type="boolean">
          <value>False</value>
        </field>
        <field name="cboSubWell" type="string">
          <value>Sub well 1</value>
        </field>
        <field name="CurrentRow" type="long">
          <value>0</value>
        </field>
        <field name="CurrentColumn" type="long">
          <value>0</value>
        </field>
        <field name="chkColumn" type="boolean">
          <value>False</value>
        </field>
        <field name="txtColumnStart" type="single">
          <value>1</value>
        </field>
        <field name="txtColumnEnd" type="single">
          <value>1</value>
        </field>
        <field name="cboColumnChange" type="string">
          <value>Increment</value>
        </field>
        <field name="txtColumnIncrement" type="single">
          <value>1</value>
        </field>
        <field name="chkRow" type="boolean">
          <value>False</value>
        </field>
        <field name="txtRowStart" type="single">
          <value>1</value>
        </field>
        <field name="txtRowEnd" type="single">
          <value>1</value>
        </field>
        <field name="cboRowChange" type="string">
          <value>Increment</value>
        </field>
        <field name="txtRowIncrement" type="single">
          <value>1</value>
        </field>
      </command>
      <command module="Hydra_II" template="DISPENSE" index="89" selected="True" valid="True">
        <caption>Dispense 1.4ul</caption>
        <field name="optDispenseAll" type="boolean">
          <value>False</value>
        </field>
        <field name="optVolume" type="boolean">
          <value>True</value>
        </field>
        <field name="txtVolume" type="single">
          <value>1.4</value>
        </field>
        <field name="txtDwellTime" type="single">
          <value>0</value>
        </field>
        <field name="chkTipTouch" type="boolean">
          <value>False</value>
        </field>
        <field name="cboTipTouch" type="long">
          <value>1</value>
        </field>
      </command>
      <command module="Hydra_II" template="ASPIRATE" index="90" selected="True" valid="True">
        <caption>Aspirate 1.2ul</caption>
        <field name="chkOverstroke" type="boolean">
          <value>False</value>
        </field>
        <field name="chkAirGap" type="boolean">
          <value>False</value>
        </field>
        <field name="txtAirGap" type="single">
          <value>0.5</value>
        </field>
        <field name="txtVolume" type="single">
          <value>1.2</value>
        </field>
        <field name="txtDwellTime" type="single">
          <value>0</value>
        </field>
        <field name="chkTipTouch" type="boolean">
          <value>False</value>
        </field>
        <field name="cboTipTouch" type="long">
          <value>1</value>
        </field>
      </command>
      <command module="Hydra_II" template="MOVE" index="91" selected="True" valid="True">
        <caption>Move to Pipettor: Stage 2</caption>
        <field name="cboPlateType" type="string">
          <value>384 Round well flat large (37000111)</value>
        </field>
        <field name="cboPosition" type="string">
          <value>Pipettor: Stage 2</value>
        </field>
        <field name="chkSensor" type="boolean">
          <value>False</value>
        </field>
        <field name="optHeightPreset" type="boolean">
          <value>False</value>
        </field>
        <field name="cboHeightPreset" type="long">
          <value>4</value>
        </field>
        <field name="optHeightSpecific" type="boolean">
          <value>True</value>
        </field>
        <field name="txtHeight" type="single">
          <value>6760</value>
        </field>
        <field name="optGetPlate" type="boolean">
          <value>True</value>
        </field>
        <field name="optPutPlate" type="boolean">
          <value>False</value>
        </field>
        <field name="cboQuadrant" type="long">
          <value>4</value>
        </field>
        <field name="chkTipWell" type="boolean">
          <value>False</value>
        </field>
        <field name="optPredefined" type="boolean">
          <value>True</value>
        </field>
        <field name="cboTipWell" type="long">
          <value>1</value>
        </field>
        <field name="optSpecific" type="boolean">
          <value>False</value>
        </field>
        <field name="txtXoffset" type="single">
          <value>0</value>
        </field>
        <field name="txtYoffset" type="single">
          <value>0</value>
        </field>
        <field name="chkAirGap" type="boolean">
          <value>False</value>
        </field>
        <field name="cboSubWell" type="string">
          <value>Sub well 1</value>
        </field>
        <field name="CurrentRow" type="long">
          <value>0</value>
        </field>
        <field name="CurrentColumn" type="long">
          <value>0</value>
        </field>
        <field name="chkColumn" type="boolean">
          <value>False</value>
        </field>
        <field name="txtColumnStart" type="single">
          <value>1</value>
        </field>
        <field name="txtColumnEnd" type="single">
          <value>1</value>
        </field>
        <field name="cboColumnChange" type="string">
          <value>Increment</value>
        </field>
        <field name="txtColumnIncrement" type="single">
          <value>1</value>
        </field>
        <field name="chkRow" type="boolean">
          <value>False</value>
        </field>
        <field name="txtRowStart" type="single">
          <value>1</value>
        </field>
        <field name="txtRowEnd" type="single">
          <value>1</value>
        </field>
        <field name="cboRowChange" type="string">
          <value>Increment</value>
        </field>
        <field name="txtRowIncrement" type="single">
          <value>1</value>
        </field>
      </command>
      <command module="Hydra_II" template="MOVE" index="132" selected="True" valid="True">
        <caption>Move to Pipettor: Stage 1</caption>
        <field name="cboPlateType" type="string">
          <value>96 well flat (4915/4916/4922-29)</value>
        </field>
        <field name="cboPosition" type="string">
          <value>Pipettor: Stage 1</value>
        </field>
        <field name="chkSensor" type="boolean">
          <value>False</value>
        </field>
        <field name="optHeightPreset" type="boolean">
          <value>False</value>
        </field>
        <field name="cboHeightPreset" type="long">
          <value>1</value>
        </field>
        <field name="optHeightSpecific" type="boolean">
          <value>True</value>
        </field>
        <field name="txtHeight" type="single">
          <value>7100</value>
        </field>
        <field name="optGetPlate" type="boolean">
          <value>True</value>
        </field>
        <field name="optPutPlate" type="boolean">
          <value>False</value>
        </field>
        <field name="cboQuadrant" type="long">
          <value>1</value>
        </field>
        <field name="chkTipWell" type="boolean">
          <value>False</value>
        </field>
        <field name="optPredefined" type="boolean">
          <value>True</value>
        </field>
        <field name="cboTipWell" type="long">
          <value>1</value>
        </field>
        <field name="optSpecific" type="boolean">
          <value>False</value>
        </field>
        <field name="txtXoffset" type="single">
          <value>0</value>
        </field>
        <field name="txtYoffset" type="single">
          <value>0</value>
        </field>
        <field name="chkAirGap" type="boolean">
          <value>False</value>
        </field>
        <field name="cboSubWell" type="string">
          <value>Sub well 1</value>
        </field>
        <field name="CurrentRow" type="long">
          <value>0</value>
        </field>
        <field name="CurrentColumn" type="long">
          <value>0</value>
        </field>
        <field name="chkColumn" type="boolean">
          <value>False</value>
        </field>
        <field name="txtColumnStart" type="single">
          <value>1</value>
        </field>
        <field name="txtColumnEnd" type="single">
          <value>1</value>
        </field>
        <field name="cboColumnChange" type="string">
          <value>Increment</value>
        </field>
        <field name="txtColumnIncrement" type="single">
          <value>1</value>
        </field>
        <field name="chkRow" type="boolean">
          <value>False</value>
        </field>
        <field name="txtRowStart" type="single">
          <value>1</value>
        </field>
        <field name="txtRowEnd" type="single">
          <value>1</value>
        </field>
        <field name="cboRowChange" type="string">
          <value>Increment</value>
        </field>
        <field name="txtRowIncrement" type="single">
          <value>1</value>
        </field>
      </command>
      <command module="Hydra_II" template="DISPENSE" index="155" selected="True" valid="True">
        <caption>Dispense All</caption>
        <field name="optDispenseAll" type="boolean">
          <value>True</value>
        </field>
        <field name="optVolume" type="boolean">
          <value>False</value>
        </field>
        <field name="txtVolume" type="single">
          <value>4</value>
        </field>
        <field name="txtDwellTime" type="single">
          <value>0</value>
        </field>
        <field name="chkTipTouch" type="boolean">
          <value>False</value>
        </field>
        <field name="cboTipTouch" type="long">
          <value>9</value>
        </field>
      </command>
      <command module="Intrinsic" template="NOTE" index="189" selected="True" valid="True">
        <caption>Notepad Print Quadrant 4</caption>
        <field name="txtNote" type="string">
          <value>Print Quadrant 4</value>
        </field>
      </command>
      <command module="Hydra_II" template="MOVE" index="192" selected="True" valid="True">
        <caption>Move to Position Vessel: Stage 1 Place vessel</caption>
        <field name="cboPlateType" type="string">
          <value>96 well flat (4915/4916/4922-29)</value>
        </field>
        <field name="cboPosition" type="string">
          <value>Position Vessel: Stage 1</value>
        </field>
        <field name="chkSensor" type="boolean">
          <value>False</value>
        </field>
        <field name="optHeightPreset" type="boolean">
          <value>True</value>
        </field>
        <field name="cboHeightPreset" type="long">
          <value>1</value>
        </field>
        <field name="optHeightSpecific" type="boolean">
          <value>False</value>
        </field>
        <field name="txtHeight" type="single">
          <value>6390</value>
        </field>
        <field name="optGetPlate" type="boolean">
          <value>True</value>
        </field>
        <field name="optPutPlate" type="boolean">
          <value>False</value>
        </field>
        <field name="cboQuadrant" type="long">
          <value>1</value>
        </field>
        <field name="chkTipWell" type="boolean">
          <value>False</value>
        </field>
        <field name="optPredefined" type="boolean">
          <value>True</value>
        </field>
        <field name="cboTipWell" type="long">
          <value>1</value>
        </field>
        <field name="optSpecific" type="boolean">
          <value>False</value>
        </field>
        <field name="txtXoffset" type="single">
          <value>0</value>
        </field>
        <field name="txtYoffset" type="single">
          <value>0</value>
        </field>
        <field name="chkAirGap" type="boolean">
          <value>False</value>
        </field>
        <field name="cboSubWell" type="string">
          <value>Sub well 1</value>
        </field>
        <field name="CurrentRow" type="long">
          <value>0</value>
        </field>
        <field name="CurrentColumn" type="long">
          <value>0</value>
        </field>
        <field name="chkColumn" type="boolean">
          <value>False</value>
        </field>
        <field name="txtColumnStart" type="single">
          <value>1</value>
        </field>
        <field name="txtColumnEnd" type="single">
          <value>1</value>
        </field>
        <field name="cboColumnChange" type="string">
          <value>Increment</value>
        </field>
        <field name="txtColumnIncrement" type="single">
          <value>1</value>
        </field>
        <field name="chkRow" type="boolean">
          <value>False</value>
        </field>
        <field name="txtRowStart" type="single">
          <value>1</value>
        </field>
        <field name="txtRowEnd" type="single">
          <value>1</value>
        </field>
        <field name="cboRowChange" type="string">
          <value>Increment</value>
        </field>
        <field name="txtRowIncrement" type="single">
          <value>1</value>
        </field>
      </command>
      <command module="Hydra_II" template="MOVE" index="156" selected="True" valid="True">
        <caption>Move to Pipettor: Stage 1</caption>
        <field name="cboPlateType" type="string">
          <value>96 well flat (4915/4916/4922-29)</value>
        </field>
        <field name="cboPosition" type="string">
          <value>Pipettor: Stage 1</value>
        </field>
        <field name="chkSensor" type="boolean">
          <value>False</value>
        </field>
        <field name="optHeightPreset" type="boolean">
          <value>False</value>
        </field>
        <field name="cboHeightPreset" type="long">
          <value>1</value>
        </field>
        <field name="optHeightSpecific" type="boolean">
          <value>True</value>
        </field>
        <field name="txtHeight" type="single">
          <value>7070</value>
        </field>
        <field name="optGetPlate" type="boolean">
          <value>True</value>
        </field>
        <field name="optPutPlate" type="boolean">
          <value>False</value>
        </field>
        <field name="cboQuadrant" type="long">
          <value>1</value>
        </field>
        <field name="chkTipWell" type="boolean">
          <value>False</value>
        </field>
        <field name="optPredefined" type="boolean">
          <value>True</value>
        </field>
        <field name="cboTipWell" type="long">
          <value>1</value>
        </field>
        <field name="optSpecific" type="boolean">
          <value>False</value>
        </field>
        <field name="txtXoffset" type="single">
          <value>0</value>
        </field>
        <field name="txtYoffset" type="single">
          <value>0</value>
        </field>
        <field name="chkAirGap" type="boolean">
          <value>False</value>
        </field>
        <field name="cboSubWell" type="string">
          <value>Sub well 1</value>
        </field>
        <field name="CurrentRow" type="long">
          <value>0</value>
        </field>
        <field name="CurrentColumn" type="long">
          <value>0</value>
        </field>
        <field name="chkColumn" type="boolean">
          <value>False</value>
        </field>
        <field name="txtColumnStart" type="single">
          <value>1</value>
        </field>
        <field name="txtColumnEnd" type="single">
          <value>1</value>
        </field>
        <field name="cboColumnChange" type="string">
          <value>Increment</value>
        </field>
        <field name="txtColumnIncrement" type="single">
          <value>1</value>
        </field>
        <field name="chkRow" type="boolean">
          <value>False</value>
        </field>
        <field name="txtRowStart" type="single">
          <value>1</value>
        </field>
        <field name="txtRowEnd" type="single">
          <value>1</value>
        </field>
        <field name="cboRowChange" type="string">
          <value>Increment</value>
        </field>
        <field name="txtRowIncrement" type="single">
          <value>1</value>
        </field>
      </command>
      <command module="Hydra_II" template="ASPIRATE" index="157" selected="True" valid="True">
        <caption>Aspirate 6ul Overstroke</caption>
        <field name="chkOverstroke" type="boolean">
          <value>True</value>
        </field>
        <field name="chkAirGap" type="boolean">
          <value>False</value>
        </field>
        <field name="txtAirGap" type="single">
          <value>0.5</value>
        </field>
        <field name="txtVolume" type="single">
          <value>6</value>
        </field>
        <field name="txtDwellTime" type="single">
          <value>200</value>
        </field>
        <field name="chkTipTouch" type="boolean">
          <value>False</value>
        </field>
        <field name="cboTipTouch" type="long">
          <value>1</value>
        </field>
      </command>
      <command module="Hydra_II" template="MOVE" index="195" selected="True" valid="True">
        <caption>Move to Pipettor: Stage 2</caption>
        <field name="cboPlateType" type="string">
          <value>384 Round well flat large (37000111)</value>
        </field>
        <field name="cboPosition" type="string">
          <value>Pipettor: Stage 2</value>
        </field>
        <field name="chkSensor" type="boolean">
          <value>False</value>
        </field>
        <field name="optHeightPreset" type="boolean">
          <value>False</value>
        </field>
        <field name="cboHeightPreset" type="long">
          <value>1</value>
        </field>
        <field name="optHeightSpecific" type="boolean">
          <value>True</value>
        </field>
        <field name="txtHeight" type="single">
          <value>6200</value>
        </field>
        <field name="optGetPlate" type="boolean">
          <value>True</value>
        </field>
        <field name="optPutPlate" type="boolean">
          <value>False</value>
        </field>
        <field name="cboQuadrant" type="long">
          <value>3</value>
        </field>
        <field name="chkTipWell" type="boolean">
          <value>False</value>
        </field>
        <field name="optPredefined" type="boolean">
          <value>True</value>
        </field>
        <field name="cboTipWell" type="long">
          <value>1</value>
        </field>
        <field name="optSpecific" type="boolean">
          <value>False</value>
        </field>
        <field name="txtXoffset" type="single">
          <value>0</value>
        </field>
        <field name="txtYoffset" type="single">
          <value>0</value>
        </field>
        <field name="chkAirGap" type="boolean">
          <value>False</value>
        </field>
        <field name="cboSubWell" type="string">
          <value>Sub well 1</value>
        </field>
        <field name="CurrentRow" type="long">
          <value>0</value>
        </field>
        <field name="CurrentColumn" type="long">
          <value>0</value>
        </field>
        <field name="chkColumn" type="boolean">
          <value>False</value>
        </field>
        <field name="txtColumnStart" type="single">
          <value>1</value>
        </field>
        <field name="txtColumnEnd" type="single">
          <value>1</value>
        </field>
        <field name="cboColumnChange" type="string">
          <value>Increment</value>
        </field>
        <field name="txtColumnIncrement" type="single">
          <value>1</value>
        </field>
        <field name="chkRow" type="boolean">
          <value>False</value>
        </field>
        <field name="txtRowStart" type="single">
          <value>1</value>
        </field>
        <field name="txtRowEnd" type="single">
          <value>1</value>
        </field>
        <field name="cboRowChange" type="string">
          <value>Increment</value>
        </field>
        <field name="txtRowIncrement" type="single">
          <value>1</value>
        </field>
      </command>
      <command module="Hydra_II" template="DISPENSE" index="100" selected="True" valid="True">
        <caption>Dispense 1.4ul</caption>
        <field name="optDispenseAll" type="boolean">
          <value>False</value>
        </field>
        <field name="optVolume" type="boolean">
          <value>True</value>
        </field>
        <field name="txtVolume" type="single">
          <value>1.4</value>
        </field>
        <field name="txtDwellTime" type="single">
          <value>0</value>
        </field>
        <field name="chkTipTouch" type="boolean">
          <value>False</value>
        </field>
        <field name="cboTipTouch" type="long">
          <value>1</value>
        </field>
      </command>
      <command module="Hydra_II" template="ASPIRATE" index="101" selected="True" valid="True">
        <caption>Aspirate 1.2ul</caption>
        <field name="chkOverstroke" type="boolean">
          <value>False</value>
        </field>
        <field name="chkAirGap" type="boolean">
          <value>False</value>
        </field>
        <field name="txtAirGap" type="single">
          <value>0.5</value>
        </field>
        <field name="txtVolume" type="single">
          <value>1.2</value>
        </field>
        <field name="txtDwellTime" type="single">
          <value>0</value>
        </field>
        <field name="chkTipTouch" type="boolean">
          <value>False</value>
        </field>
        <field name="cboTipTouch" type="long">
          <value>1</value>
        </field>
      </command>
      <command module="Hydra_II" template="MOVE" index="142" selected="True" valid="True">
        <caption>Move to Pipettor: Stage 2</caption>
        <field name="cboPlateType" type="string">
          <value>384 Round well flat large (37000111)</value>
        </field>
        <field name="cboPosition" type="string">
          <value>Pipettor: Stage 2</value>
        </field>
        <field name="chkSensor" type="boolean">
          <value>False</value>
        </field>
        <field name="optHeightPreset" type="boolean">
          <value>False</value>
        </field>
        <field name="cboHeightPreset" type="long">
          <value>4</value>
        </field>
        <field name="optHeightSpecific" type="boolean">
          <value>True</value>
        </field>
        <field name="txtHeight" type="single">
          <value>6760</value>
        </field>
        <field name="optGetPlate" type="boolean">
          <value>True</value>
        </field>
        <field name="optPutPlate" type="boolean">
          <value>False</value>
        </field>
        <field name="cboQuadrant" type="long">
          <value>3</value>
        </field>
        <field name="chkTipWell" type="boolean">
          <value>False</value>
        </field>
        <field name="optPredefined" type="boolean">
          <value>True</value>
        </field>
        <field name="cboTipWell" type="long">
          <value>1</value>
        </field>
        <field name="optSpecific" type="boolean">
          <value>False</value>
        </field>
        <field name="txtXoffset" type="single">
          <value>0</value>
        </field>
        <field name="txtYoffset" type="single">
          <value>0</value>
        </field>
        <field name="chkAirGap" type="boolean">
          <value>False</value>
        </field>
        <field name="cboSubWell" type="string">
          <value>Sub well 1</value>
        </field>
        <field name="CurrentRow" type="long">
          <value>0</value>
        </field>
        <field name="CurrentColumn" type="long">
          <value>0</value>
        </field>
        <field name="chkColumn" type="boolean">
          <value>False</value>
        </field>
        <field name="txtColumnStart" type="single">
          <value>1</value>
        </field>
        <field name="txtColumnEnd" type="single">
          <value>1</value>
        </field>
        <field name="cboColumnChange" type="string">
          <value>Increment</value>
        </field>
        <field name="txtColumnIncrement" type="single">
          <value>1</value>
        </field>
        <field name="chkRow" type="boolean">
          <value>False</value>
        </field>
        <field name="txtRowStart" type="single">
          <value>1</value>
        </field>
        <field name="txtRowEnd" type="single">
          <value>1</value>
        </field>
        <field name="cboRowChange" type="string">
          <value>Increment</value>
        </field>
        <field name="txtRowIncrement" type="single">
          <value>1</value>
        </field>
      </command>
      <command module="Hydra_II" template="MOVE" index="172" selected="True" valid="True">
        <caption>Move to Pipettor: Stage 1</caption>
        <field name="cboPlateType" type="string">
          <value>96 well flat (4915/4916/4922-29)</value>
        </field>
        <field name="cboPosition" type="string">
          <value>Pipettor: Stage 1</value>
        </field>
        <field name="chkSensor" type="boolean">
          <value>False</value>
        </field>
        <field name="optHeightPreset" type="boolean">
          <value>False</value>
        </field>
        <field name="cboHeightPreset" type="long">
          <value>3</value>
        </field>
        <field name="optHeightSpecific" type="boolean">
          <value>True</value>
        </field>
        <field name="txtHeight" type="single">
          <value>7100</value>
        </field>
        <field name="optGetPlate" type="boolean">
          <value>True</value>
        </field>
        <field name="optPutPlate" type="boolean">
          <value>False</value>
        </field>
        <field name="cboQuadrant" type="long">
          <value>1</value>
        </field>
        <field name="chkTipWell" type="boolean">
          <value>False</value>
        </field>
        <field name="optPredefined" type="boolean">
          <value>True</value>
        </field>
        <field name="cboTipWell" type="long">
          <value>1</value>
        </field>
        <field name="optSpecific" type="boolean">
          <value>False</value>
        </field>
        <field name="txtXoffset" type="single">
          <value>0</value>
        </field>
        <field name="txtYoffset" type="single">
          <value>0</value>
        </field>
        <field name="chkAirGap" type="boolean">
          <value>False</value>
        </field>
        <field name="cboSubWell" type="string">
          <value>Sub well 1</value>
        </field>
        <field name="CurrentRow" type="long">
          <value>0</value>
        </field>
        <field name="CurrentColumn" type="long">
          <value>0</value>
        </field>
        <field name="chkColumn" type="boolean">
          <value>False</value>
        </field>
        <field name="txtColumnStart" type="single">
          <value>1</value>
        </field>
        <field name="txtColumnEnd" type="single">
          <value>1</value>
        </field>
        <field name="cboColumnChange" type="string">
          <value>Increment</value>
        </field>
        <field name="txtColumnIncrement" type="single">
          <value>1</value>
        </field>
        <field name="chkRow" type="boolean">
          <value>False</value>
        </field>
        <field name="txtRowStart" type="single">
          <value>1</value>
        </field>
        <field name="txtRowEnd" type="single">
          <value>1</value>
        </field>
        <field name="cboRowChange" type="string">
          <value>Increment</value>
        </field>
        <field name="txtRowIncrement" type="single">
          <value>1</value>
        </field>
      </command>
      <command module="Hydra_II" template="DISPENSE" index="171" selected="True" valid="True">
        <caption>Dispense All</caption>
        <field name="optDispenseAll" type="boolean">
          <value>True</value>
        </field>
        <field name="optVolume" type="boolean">
          <value>False</value>
        </field>
        <field name="txtVolume" type="single">
          <value>1</value>
        </field>
        <field name="txtDwellTime" type="single">
          <value>0</value>
        </field>
        <field name="chkTipTouch" type="boolean">
          <value>False</value>
        </field>
        <field name="cboTipTouch" type="long">
          <value>1</value>
        </field>
      </command>
    </command>
    <command module="Intrinsic" template="SUBROUTINESECTION" index="2" selected="True" valid="True">
      <caption>Procedure Library</caption>
      <command module="Intrinsic" template="SUBROUTINE" index="3" selected="True" valid="True">
        <caption>Procedure ODELAY 96 to 384/96</caption>
        <field name="txtName" type="string">
          <value>ODELAY 96 to 384/96</value>
        </field>
        <command module="Hydra_II" template="CHANGETIPS" index="116" selected="True" valid="True">
          <caption>Change DARTs Tip Magazine, </caption>
          <field name="cboTips" type="string">
            <value>DARTs 96 1.0ul - 100ul standard tips (5526/5527/5528)</value>
          </field>
          <field name="chkTipUsage" type="boolean">
            <value>False</value>
          </field>
          <field name="txtUseCount" type="single">
            <value>10</value>
          </field>
        </command>
        <command module="Hydra_II" template="MESSAGEDISPLAY" index="115" selected="True" valid="True">
          <caption>Message Display Normal display</caption>
          <field name="optNormal" type="boolean">
            <value>True</value>
          </field>
          <field name="optCustom" type="boolean">
            <value>False</value>
          </field>
          <field name="txtLine1" type="string">
            <value></value>
          </field>
          <field name="txtLine2" type="string">
            <value></value>
          </field>
          <field name="txtLine3" type="string">
            <value></value>
          </field>
          <field name="txtLine4" type="string">
            <value></value>
          </field>
        </command>
        <command module="Hydra_II" template="DISPENSE" index="107" selected="True" valid="True">
          <caption>Dispense All</caption>
          <field name="optDispenseAll" type="boolean">
            <value>True</value>
          </field>
          <field name="optVolume" type="boolean">
            <value>False</value>
          </field>
          <field name="txtVolume" type="single">
            <value>1</value>
          </field>
          <field name="txtDwellTime" type="single">
            <value>0</value>
          </field>
          <field name="chkTipTouch" type="boolean">
            <value>False</value>
          </field>
          <field name="cboTipTouch" type="long">
            <value>1</value>
          </field>
        </command>
        <command module="Hydra_II" template="MIX" index="106" selected="True" valid="False">
          <caption>Mix 1 Cycles</caption>
          <failtext></failtext>
          <field name="txtMixCycles" type="single">
            <value>1</value>
          </field>
          <field name="cboAspirateHeight" type="long">
            <value>1</value>
          </field>
          <field name="txtMixVolume" type="single">
            <value>0.1</value>
          </field>
          <field name="cboDispenseHeight" type="long">
            <value>1</value>
          </field>
        </command>
        <command module="Hydra_II" template="Home" index="105" selected="True" valid="True">
          <caption>Home Axes </caption>
          <field name="chkPiston" type="boolean">
            <value>True</value>
          </field>
          <field name="chkStageZ" type="boolean">
            <value>True</value>
          </field>
          <field name="chkStageZXY" type="boolean">
            <value>True</value>
          </field>
        </command>
        <command module="Hydra_II" template="DISPENSE" index="104" selected="True" valid="True">
          <caption>Dispense 1ul</caption>
          <field name="optDispenseAll" type="boolean">
            <value>False</value>
          </field>
          <field name="optVolume" type="boolean">
            <value>True</value>
          </field>
          <field name="txtVolume" type="single">
            <value>1</value>
          </field>
          <field name="txtDwellTime" type="single">
            <value>50</value>
          </field>
          <field name="chkTipTouch" type="boolean">
            <value>False</value>
          </field>
          <field name="cboTipTouch" type="long">
            <value>9</value>
          </field>
        </command>
        <command module="Hydra_II" template="MOVE" index="102" selected="True" valid="True">
          <caption>Move to Pipettor: Stage 2</caption>
          <field name="cboPlateType" type="string">
            <value>384 Round well flat large (37000111)</value>
          </field>
          <field name="cboPosition" type="string">
            <value>Pipettor: Stage 2</value>
          </field>
          <field name="chkSensor" type="boolean">
            <value>False</value>
          </field>
          <field name="optHeightPreset" type="boolean">
            <value>True</value>
          </field>
          <field name="cboHeightPreset" type="long">
            <value>4</value>
          </field>
          <field name="optHeightSpecific" type="boolean">
            <value>False</value>
          </field>
          <field name="txtHeight" type="single">
            <value>8130</value>
          </field>
          <field name="optGetPlate" type="boolean">
            <value>True</value>
          </field>
          <field name="optPutPlate" type="boolean">
            <value>False</value>
          </field>
          <field name="cboQuadrant" type="long">
            <value>4</value>
          </field>
          <field name="chkTipWell" type="boolean">
            <value>False</value>
          </field>
          <field name="optPredefined" type="boolean">
            <value>True</value>
          </field>
          <field name="cboTipWell" type="long">
            <value>1</value>
          </field>
          <field name="optSpecific" type="boolean">
            <value>False</value>
          </field>
          <field name="txtXoffset" type="single">
            <value>0</value>
          </field>
          <field name="txtYoffset" type="single">
            <value>0</value>
          </field>
          <field name="chkAirGap" type="boolean">
            <value>False</value>
          </field>
          <field name="cboSubWell" type="string">
            <value>Sub well 1</value>
          </field>
          <field name="CurrentRow" type="long">
            <value>0</value>
          </field>
          <field name="CurrentColumn" type="long">
            <value>0</value>
          </field>
          <field name="chkColumn" type="boolean">
            <value>False</value>
          </field>
          <field name="txtColumnStart" type="single">
            <value>1</value>
          </field>
          <field name="txtColumnEnd" type="single">
            <value>1</value>
          </field>
          <field name="cboColumnChange" type="string">
            <value>Increment</value>
          </field>
          <field name="txtColumnIncrement" type="single">
            <value>1</value>
          </field>
          <field name="chkRow" type="boolean">
            <value>False</value>
          </field>
          <field name="txtRowStart" type="single">
            <value>1</value>
          </field>
          <field name="txtRowEnd" type="single">
            <value>1</value>
          </field>
          <field name="cboRowChange" type="string">
            <value>Increment</value>
          </field>
          <field name="txtRowIncrement" type="single">
            <value>1</value>
          </field>
        </command>
        <command module="Hydra_II" template="MOVE" index="103" selected="True" valid="True">
          <caption>Move to Pipettor: Stage 2</caption>
          <field name="cboPlateType" type="string">
            <value>384 Round well flat large (37000111)</value>
          </field>
          <field name="cboPosition" type="string">
            <value>Pipettor: Stage 2</value>
          </field>
          <field name="chkSensor" type="boolean">
            <value>False</value>
          </field>
          <field name="optHeightPreset" type="boolean">
            <value>True</value>
          </field>
          <field name="cboHeightPreset" type="long">
            <value>4</value>
          </field>
          <field name="optHeightSpecific" type="boolean">
            <value>False</value>
          </field>
          <field name="txtHeight" type="single">
            <value>8130</value>
          </field>
          <field name="optGetPlate" type="boolean">
            <value>True</value>
          </field>
          <field name="optPutPlate" type="boolean">
            <value>False</value>
          </field>
          <field name="cboQuadrant" type="long">
            <value>3</value>
          </field>
          <field name="chkTipWell" type="boolean">
            <value>False</value>
          </field>
          <field name="optPredefined" type="boolean">
            <value>True</value>
          </field>
          <field name="cboTipWell" type="long">
            <value>1</value>
          </field>
          <field name="optSpecific" type="boolean">
            <value>False</value>
          </field>
          <field name="txtXoffset" type="single">
            <value>0</value>
          </field>
          <field name="txtYoffset" type="single">
            <value>0</value>
          </field>
          <field name="chkAirGap" type="boolean">
            <value>False</value>
          </field>
          <field name="cboSubWell" type="string">
            <value>Sub well 1</value>
          </field>
          <field name="CurrentRow" type="long">
            <value>0</value>
          </field>
          <field name="CurrentColumn" type="long">
            <value>0</value>
          </field>
          <field name="chkColumn" type="boolean">
            <value>False</value>
          </field>
          <field name="txtColumnStart" type="single">
            <value>1</value>
          </field>
          <field name="txtColumnEnd" type="single">
            <value>1</value>
          </field>
          <field name="cboColumnChange" type="string">
            <value>Increment</value>
          </field>
          <field name="txtColumnIncrement" type="single">
            <value>1</value>
          </field>
          <field name="chkRow" type="boolean">
            <value>False</value>
          </field>
          <field name="txtRowStart" type="single">
            <value>1</value>
          </field>
          <field name="txtRowEnd" type="single">
            <value>1</value>
          </field>
          <field name="cboRowChange" type="string">
            <value>Increment</value>
          </field>
          <field name="txtRowIncrement" type="single">
            <value>1</value>
          </field>
        </command>
      </command>
    </command>
  </sequence>
</sequencefile>
