# Supplementary material for: One-Cell Doubling Evaluation by Living Arrays of Yeast, ODELAY!
Source: G3 (Bethesda). 2016 Nov 16;7(1):279–88. doi: 10.1534/g3.116.037044 (PMC5217116; doi:10.1534/g3.116.037044)
Supplement: Supplementary file 2 [file 279FileS1.zip › ODELAY Hardware Design and Protocol/ODELAY Instrumentation Files/ODELAY Hamilton Star Methods and Layout/ODELAY Hamilton Dilution ReadME.txt]

Hamilton Method and Layout Files:

ODELAY_Dilution_v1.med was generated using HAMILTON Method Editor version 4.4.0.7740 
ODELAY_Dilution_v2.lay was generated using HAMILTON Method Editor version 4.4.0.7740 

These method and layout files are used for Automatic Dilution of 96 well plates as described in the file ODELAY Experiment Protocol v1.docx
