# Supplementary material for: One-Cell Doubling Evaluation by Living Arrays of Yeast, ODELAY!
Source: G3 (Bethesda). 2016 Nov 16;7(1):279–88. doi: 10.1534/g3.116.037044 (PMC5217116; doi:10.1534/g3.116.037044)
Supplement: Supplementary file 2 [file 279FileS1.zip › ODELAY Hardware Design and Protocol/ODELAY Instrumentation Files/ODELAY Hamilton Star Methods and Layout/ODELAY_Dilution_v1.hsl]

 namespace _Method { #include "HSLTipCountingLib.hsl" } 
 namespace _Method { #include "HSLSeqLib.hsl" } 
 namespace _Method { #include "HSLStrLib.hsl" } 
 namespace _Method { #include "HSLTrcLib.hsl" } 
 namespace _Method { #include "HSLUtilLib2.hsl" } 
#include "ODELAY_Dilution_v2.res"
/* {{ 2 "LibraryInsertLine" "" */ // }} ""
variable arrVol_index;
variable loopCounter_P50;
variable loopCounter_P300;
variable loopCounter_file1;
variable PlateDilution_Tip_Count_P300;
global variable var_str_WellId;
global variable var_flt_comp;
variable PlateDilution_Tip_Count_P50;
global file file1;
global variable var_str_comp_header;
variable P50_MedVol[];
variable P50_CulVol[];
variable P300_MedVol[];
variable P300_CulVol[];
variable strWellID;
variable fl600OD;
variable cultureVol;
variable mediaVol;
global variable volPlate_Target;
variable GluGal_Select;
variable P300_GalVol[];
variable P300_GluVol[];
variable P50_GalVol[];
variable P50_GluVol[];
global device ML_STAR ("ODELAY_Dilution_v2.lay", "ML_STAR", hslTrue);
/* {{ 2 "VariableInsertLine" "" */ // }} ""
// {{ 2 "TemplateIncludeBlock" ""
 namespace _Method { #include "HSLMETEDLib.hs_" } 
 namespace _Method { #include "HSLMECCLib.hs_" } 
// }} ""
// {{{ 2 "LocalSubmethodInclude" ""
 namespace _Method {  #include __filename__ ".sub"  } 
// }} ""
/* {{ 2 "ProcessInsertLine" "" */ // }} ""
// {{{ 5 "main" "Begin"
namespace _Method { method main(  ) void {
// }} ""
// {{ 5 "main" "InitLocals"
// }} ""
// {{ 2 "AutoInitBlock" ""
::RegisterAbortHandler( "OnAbort");
// }} ""
// {{ 1 1 0 "a66c5679_6712_489b_99f30731fa0cd1d5" "{F07B0071-8EFC-11d4-A3BA-002035848439}"

// }} ""
// {{ 2 1 0 "da5216f6_7e61_4093_a7b4fc462ef59cee" "{B31F3534-5D80-11d4-A5EB-0050DA737D89}"
file1.AddField("Glu-Gal ID", GluGal_Select, hslString, 255);
file1.AddField("Well ID", strWellID, hslString, 255);
file1.AddField("Corr OD", fl600OD, hslFloat);
file1.AddField("Media Vol", mediaVol, hslFloat);
file1.AddField("Culture Vol", cultureVol, hslFloat);
if( 0 == file1.Open("C:\\Program Files (x86)\\HAMILTON\\Methods\\DaveD_Aitchison\\ODELAY 2016-11-03 BY4742 224pm Ham Glu-GalTest.xls" + " " + "Sheet1$", hslAppend) )
{
    MECC::RaiseRuntimeErrorEx(-1523711743, MECC::IDS::stepNameFileOpen, MECC::IDS::errorStepFileOpenFailed, "C:\\Program Files (x86)\\HAMILTON\\Methods\\DaveD_Aitchison\\ODELAY 2016-11-03 BY4742 224pm Ham Glu-GalTest.xls", "HxMetEdCompCmd");
}
// }} ""
// {{ 3 1 0 "d0b0842d_9bbc_4620_b135c01bd1004843" "{B31F3543-5D80-11d4-A5EB-0050DA737D89}"
volPlate_Target = 200;
// }} ""
// {{ 4 1 0 "253d9675_4f28_41ad_8bad011554e8ba67" "{B31F3543-5D80-11d4-A5EB-0050DA737D89}"
PlateDilution_Tip_Count_P50 = Translate("PlateDilution_Tip_Count_P50");
// }} ""
// {{ 5 1 0 "892d54bf_d64c_453e_9a45a22cc163fd0f" "{B31F3543-5D80-11d4-A5EB-0050DA737D89}"
PlateDilution_Tip_Count_P300 = Translate("PlateDilution_Tip_Count_P300");
// }} ""
// {{{ 6 1 0 "09435a10_de8d_45c8_9b6b090fe721594f" "{C1F3C015-47B3-4514-9407-AC2E65043419}"
TipCount::Edit2(ML_STAR.MlStar50ulTip, PlateDilution_Tip_Count_P50, ML_STAR, 999);
// }} ""
// {{{ 7 1 0 "5f35f8d1_0ce5_4287_a58e0a868ceef1ff" "{C1F3C015-47B3-4514-9407-AC2E65043419}"
TipCount::Edit2(ML_STAR.MlStar300ulStandardVolumeTip, PlateDilution_Tip_Count_P300, ML_STAR, 999);
// }} ""
// {{ 8 1 0 "dc3dc12e_db89_4e8f_a05843c72ea45020" "ML_STAR:{1C0C0CB0-7C87-11D3-AD83-0004ACB1DCB2}"
{
	variable arrRetValues[];
	arrRetValues = ML_STAR._1C0C0CB0_7C87_11D3_AD83_0004ACB1DCB2("dc3dc12e_db89_4e8f_a05843c72ea45020"); // Initialize
}
// }} ""
// {{ 9 1 0 "b5f2fd89_aaea_4389_8554d073849b0846" "{4900C1F7-0FB7-4033-8253-760BDB9354DC}"
P50_GluVol.SetSize(0);
// }} ""
// {{ 10 1 0 "a83a9b4f_0fb9_4060_ad87b0d05ec875b9" "{4900C1F7-0FB7-4033-8253-760BDB9354DC}"
P50_GalVol.SetSize(0);
// }} ""
// {{ 11 1 0 "cc52b08b_47a3_4751_82bc2505f0099dd2" "{4900C1F7-0FB7-4033-8253-760BDB9354DC}"
P50_CulVol.SetSize(0);
// }} ""
// {{ 12 1 0 "c8c6513b_778f_435a_a4c3cf2919552473" "{4900C1F7-0FB7-4033-8253-760BDB9354DC}"
P300_GluVol.SetSize(0);
// }} ""
// {{ 13 1 0 "16867b1f_e150_4a8b_a760b72cd2ecb2f5" "{4900C1F7-0FB7-4033-8253-760BDB9354DC}"
P300_GalVol.SetSize(0);
// }} ""
// {{ 14 1 0 "17d6d46d_2b33_4fb7_903d3201fffd94f4" "{4900C1F7-0FB7-4033-8253-760BDB9354DC}"
P300_CulVol.SetSize(0);
// }} ""
// {{{ 15 1 0 "40533678_f6c7_4a91_9075d19645576213" "{C1F3C015-47B3-4514-9407-AC2E65043419}"
SeqRemoveAll(ML_STAR.Dilution_Gal_MediaP300);
// }} ""
// {{{ 16 1 0 "926728f4_dce6_4413_84c24eee0be3d67d" "{C1F3C015-47B3-4514-9407-AC2E65043419}"
SeqRemoveAll(ML_STAR.Dilution_Gal_MediaP50);
// }} ""
// {{{ 17 1 0 "1f7a31a2_a21c_4827_a279b2d08b406bb3" "{C1F3C015-47B3-4514-9407-AC2E65043419}"
SeqRemoveAll(ML_STAR.Dilution_Glu_MediaP300);
// }} ""
// {{{ 18 1 0 "80f47dd0_0fd6_43f8_97e4da6b71a186f5" "{C1F3C015-47B3-4514-9407-AC2E65043419}"
SeqRemoveAll(ML_STAR.Dilution_Glu_MediaP50);
// }} ""
// {{{ 19 1 0 "a0ca4de5_ba4c_4705_b845d37df0fa3660" "{C1F3C015-47B3-4514-9407-AC2E65043419}"
SeqRemoveAll(ML_STAR.Dilution_CultureP50);
// }} ""
// {{{ 20 1 0 "ee4cdf7e_4563_4b4b_bc4e8df702d2616d" "{C1F3C015-47B3-4514-9407-AC2E65043419}"
SeqRemoveAll(ML_STAR.Dilution_CultureP300);
// }} ""
// {{{ 21 1 0 "d44d9491_9b33_4eb3_880256f8ec58fad1" "{C1F3C015-47B3-4514-9407-AC2E65043419}"
SeqRemoveAll(ML_STAR.Source_CultureP50);
// }} ""
// {{{ 22 1 0 "90c0a320_7201_494f_a2471bd62e389b6a" "{C1F3C015-47B3-4514-9407-AC2E65043419}"
SeqRemoveAll(ML_STAR.Source_CultureP300);
// }} ""
// {{ 23 1 0 "c4ab65ba_ca01_4cf4_adeb590b753e551f" "{F07B0071-8EFC-11d4-A3BA-002035848439}"

// }} ""
// {{ 24 1 0 "742acd7a_dd7d_40e8_9ed8654acf8e3691" "{B31F3532-5D80-11d4-A5EB-0050DA737D89}"
{
loopCounter_file1 = 0;
while (
   (file1.Eof() == 0)
)
{
loopCounter_file1 = loopCounter_file1 + 1;
// }} ""
// {{ 25 1 0 "6b7057b3_5c1f_4c2b_9e531ee587e7ceca" "{B31F3536-5D80-11d4-A5EB-0050DA737D89}"
if( 0 == file1.ReadRecord() )
{
    MECC::RaiseRuntimeErrorEx(-1490157312, MECC::IDS::stepNameFileRead, MECC::IDS::errorStepFailed, "", "HxMetEdCompCmd");
}
// }} ""
// {{{ 26 1 0 "44d37c64_6e23_4703_a5ddf72958003e1f" "{C1F3C015-47B3-4514-9407-AC2E65043419}"
TrcTrace8(fl600OD, GluGal_Select, strWellID, Translate(" "), cultureVol, Translate(" "), mediaVol, Translate(" "));
// }} ""
// {{ 27 1 0 "9dbad858_82f9_453f_adf46e99a45be6d9" "{F07B0071-8EFC-11d4-A3BA-002035848439}"

// }} ""
// {{ 28 1 0 "80a5b1e0_bb64_46ed_9cc925e880caee44" "{B31F3531-5D80-11d4-A5EB-0050DA737D89}"
if (cultureVol > 0)
{
// }} ""
// {{ 29 1 0 "ce36e891_f27a_4d62_bab803a77e6bd812" "{B31F3531-5D80-11d4-A5EB-0050DA737D89}"
if (cultureVol <= 50)
{
// }} ""
// {{ 30 1 0 "05a08d27_33b3_41d6_9c53a4d6383be77d" "{F07B0071-8EFC-11d4-A3BA-002035848439}"

// }} ""
// {{{ 31 1 0 "ff07b0e7_f2b7_411c_9e1b05b8426dc8f7" "{C1F3C015-47B3-4514-9407-AC2E65043419}"
SeqAdd(ML_STAR.Dilution_CultureP50, Translate("Dilution_Plate"), strWellID);
// }} ""
// {{{ 32 1 0 "abf9dd0c_8c7d_4f5b_9a7dde704d15218b" "{C1F3C015-47B3-4514-9407-AC2E65043419}"
SeqAdd(ML_STAR.Source_CultureP50, Translate("Source_Plate"), strWellID);
// }} ""
// {{ 33 1 0 "966d4621_85dc_4a3c_b80263458e745bae" "{F17B7626-27CB-47f1-8477-8C4158339A6D}"
P50_CulVol.AddAsLast(cultureVol);
// }} ""
// {{ 34 1 0 "ce36e891_f27a_4d62_bab803a77e6bd812" "{B31F3531-5D80-11d4-A5EB-0050DA737D89}"
}
else
{
// }} ""
// {{ 35 1 0 "1bcf2fe0_a413_4247_85ae9090c1e1e357" "{B31F3531-5D80-11d4-A5EB-0050DA737D89}"
if (cultureVol <= 300)
{
// }} ""
// {{{ 36 1 0 "4af8faaf_a481_4b53_be4e933d15604257" "{C1F3C015-47B3-4514-9407-AC2E65043419}"
SeqAdd(ML_STAR.Dilution_CultureP300, Translate("Dilution_Plate"), strWellID);
// }} ""
// {{{ 37 1 0 "9660bc5a_1dbc_45ba_b3f559ae7f95915e" "{C1F3C015-47B3-4514-9407-AC2E65043419}"
SeqAdd(ML_STAR.Source_CultureP300, Translate("Source_Plate"), strWellID);
// }} ""
// {{ 38 1 0 "6480fa0d_2baa_4cbb_8a7a5bc870a8a5fc" "{F17B7626-27CB-47f1-8477-8C4158339A6D}"
P300_CulVol.AddAsLast(cultureVol);
// }} ""
// {{ 39 1 0 "1bcf2fe0_a413_4247_85ae9090c1e1e357" "{B31F3531-5D80-11d4-A5EB-0050DA737D89}"
}
// }} ""
// {{ 40 1 0 "ce36e891_f27a_4d62_bab803a77e6bd812" "{B31F3531-5D80-11d4-A5EB-0050DA737D89}"
}
// }} ""
// {{ 41 1 0 "80a5b1e0_bb64_46ed_9cc925e880caee44" "{B31F3531-5D80-11d4-A5EB-0050DA737D89}"
}
// }} ""
// {{ 42 1 0 "15385a28_facd_4301_a32e3515c9c3214f" "{B31F3531-5D80-11d4-A5EB-0050DA737D89}"
if (mediaVol > 0)
{
// }} ""
// {{ 43 1 0 "3e2fa085_a219_4890_8eb5ab22b10484ce" "{F07B0071-8EFC-11d4-A3BA-002035848439}"

// }} ""
// {{ 44 1 0 "28305300_8b40_4912_924e456e9e4f1d0f" "{B31F3531-5D80-11d4-A5EB-0050DA737D89}"
if (mediaVol <= 50)
{
// }} ""
// {{{ 45 1 0 "4c15ea5e_4962_47d7_a6a70759de3eb30c" "{C1F3C015-47B3-4514-9407-AC2E65043419}"
SeqAdd(ML_STAR.Dilution_Glu_MediaP50, Translate("Dilution_Plate"), strWellID);
// }} ""
// {{ 46 1 0 "2e37f88c_2e6d_4ccf_aa9e4c6450cf35a9" "{F17B7626-27CB-47f1-8477-8C4158339A6D}"
P50_GluVol.AddAsLast(mediaVol);
// }} ""
// {{ 47 1 0 "28305300_8b40_4912_924e456e9e4f1d0f" "{B31F3531-5D80-11d4-A5EB-0050DA737D89}"
}
else
{
// }} ""
// {{ 48 1 0 "bf1c0c18_53fd_4f58_8e12f8affb8860af" "{B31F3531-5D80-11d4-A5EB-0050DA737D89}"
if (mediaVol <= 300)
{
// }} ""
// {{{ 49 1 0 "6836afe1_5280_49a3_946e247a274bdc87" "{C1F3C015-47B3-4514-9407-AC2E65043419}"
SeqAdd(ML_STAR.Dilution_Glu_MediaP300, Translate("Dilution_Plate"), strWellID);
// }} ""
// {{ 50 1 0 "2da5b83c_77fb_4d5b_b178a586dc20705c" "{F17B7626-27CB-47f1-8477-8C4158339A6D}"
P300_GluVol.AddAsLast(mediaVol);
// }} ""
// {{ 51 1 0 "bf1c0c18_53fd_4f58_8e12f8affb8860af" "{B31F3531-5D80-11d4-A5EB-0050DA737D89}"
}
// }} ""
// {{ 52 1 0 "28305300_8b40_4912_924e456e9e4f1d0f" "{B31F3531-5D80-11d4-A5EB-0050DA737D89}"
}
// }} ""
// {{ 53 1 0 "15385a28_facd_4301_a32e3515c9c3214f" "{B31F3531-5D80-11d4-A5EB-0050DA737D89}"
}
// }} ""
// {{ 54 1 0 "742acd7a_dd7d_40e8_9ed8654acf8e3691" "{B31F3532-5D80-11d4-A5EB-0050DA737D89}"
}
}
// }} ""
// {{ 55 1 0 "8a9213d8_db8e_4118_bb148d37534c0833" "{B31F3538-5D80-11d4-A5EB-0050DA737D89}"
if( 0 != file1.Close() )
{
    MECC::RaiseRuntimeErrorEx(-1456602880, MECC::IDS::stepNameFileClose, MECC::IDS::errorStepFailed, "", "HxMetEdCompCmd");
}
file1.RemoveFields();
// }} ""
/* {{ 1 "" "0" */ if(0){  /* }} "" */
// {{{ 56 1 0 "f448fd7c_17fa_4621_9e22776f3a4a6788" "{C1F3C015-47B3-4514-9407-AC2E65043419}"
Util2::Debug::TraceSequence(ML_STAR.Dilution_Glu_MediaP50);
// }} ""
// {{{ 57 1 0 "88c2e18f_ac59_4d83_a0ecd66c9e65563b" "{C1F3C015-47B3-4514-9407-AC2E65043419}"
Util2::Debug::TraceSequence(ML_STAR.Dilution_Gal_MediaP50);
// }} ""
// {{{ 58 1 0 "226c7a20_9d3f_4ac8_b0014d9a2b181cb4" "{C1F3C015-47B3-4514-9407-AC2E65043419}"
Util2::Debug::TraceArray(Translate("Compound P50 Volume array:"), P50_MedVol);
// }} ""
// {{{ 59 1 0 "40591185_b873_483b_9d5f54afee38fad4" "{C1F3C015-47B3-4514-9407-AC2E65043419}"
Util2::Debug::TraceSequence(ML_STAR.Dilution_Glu_MediaP300);
// }} ""
// {{{ 60 1 0 "39184d8f_7ca2_4b70_b1c07c61aca10718" "{C1F3C015-47B3-4514-9407-AC2E65043419}"
Util2::Debug::TraceSequence(ML_STAR.Dilution_Gal_MediaP300);
// }} ""
// {{{ 61 1 0 "5dfd2f26_7d3e_47a7_829dce093ef2802b" "{C1F3C015-47B3-4514-9407-AC2E65043419}"
Util2::Debug::TraceArray(Translate("Compound P300 Volume array:"), P300_MedVol);
// }} ""
// {{{ 62 1 0 "59575ee3_5d22_4df1_a48c5e5722223b99" "{C1F3C015-47B3-4514-9407-AC2E65043419}"
Util2::Debug::TraceArray(Translate("Compound P50 Volume array:"), P50_CulVol);
// }} ""
// {{{ 63 1 0 "899c11f3_3767_4d02_ae408d8d3a06abe5" "{C1F3C015-47B3-4514-9407-AC2E65043419}"
Util2::Debug::TraceSequence(ML_STAR.Source_CultureP50);
// }} ""
// {{{ 64 1 0 "99a9a33a_97ad_439a_b1a8ab79a4c61330" "{C1F3C015-47B3-4514-9407-AC2E65043419}"
Util2::Debug::TraceSequence(ML_STAR.Source_CultureP300);
// }} ""
/* {{ 1 "" "1" */ } /* }} "" */
// {{ 65 1 0 "09a04940_d80a_4bcc_83a18ec9d915336f" "{F07B0071-8EFC-11d4-A3BA-002035848439}"

// }} ""
// {{ 66 1 0 "5ae302c6_cc07_41ef_9fba39b3f01d5b48" "{F07B0071-8EFC-11d4-A3BA-002035848439}"
MECC::TraceComment(Translate("P50 Glu Media Loop"));
// }} ""
// {{ 67 1 0 "b66adfd9_4f24_47e6_b583eff0dd501e63" "{B31F3532-5D80-11d4-A5EB-0050DA737D89}"
{
loopCounter_P50 = 0;
ML_STAR.Dilution_Glu_MediaP50.SetCurrentPosition(1);
while (
   (ML_STAR.Dilution_Glu_MediaP50.GetCurrentPosition() > 0)
)
{
AlignSequences(hslTrue, ML_STAR.Dilution_Glu_MediaP50, 1);
loopCounter_P50 = loopCounter_P50 + 1;
// }} ""
arrVol_index = ((loopCounter_P50 * 8))-7;

// {{ 69 1 0 "d1c5aa67_947d_4bad_bb844aa355ea4f9b" "ML_STAR:{E91EFCB6-A447-4dfc-828E-7EBF29139CD2}"
{
	ML_STAR._E91EFCB6_A447_4dfc_828E_7EBF29139CD2("d1c5aa67_947d_4bad_bb844aa355ea4f9b"); // EasyAspirate
}
// }} ""
// {{ 70 1 0 "59638def_f437_45d3_bcbc8ee14eee4247" "ML_STAR:{01571348-0D66-4d27-9E97-65F9EE27C956}"
{
	ML_STAR._01571348_0D66_4d27_9E97_65F9EE27C956("59638def_f437_45d3_bcbc8ee14eee4247"); // EasyDispense
}
// }} ""
// {{ 71 1 0 "b66adfd9_4f24_47e6_b583eff0dd501e63" "{B31F3532-5D80-11d4-A5EB-0050DA737D89}"
if (
   (ML_STAR.Dilution_Glu_MediaP50.GetCurrentPosition() > 0 && ML_STAR.Dilution_Glu_MediaP50.GetMax() == 0 )
)
{ MECC::EndlessSequenceLoopWarning(GetFileName()); }

}
ML_STAR.Dilution_Glu_MediaP50.SetMax(ML_STAR.Dilution_Glu_MediaP50.GetTotal());
}
// }} ""
// {{ 72 1 0 "66bf3b3c_782c_4f06_9dcc2ddc1bd503b4" "ML_STAR:{541143FC-7FA2-11D3-AD85-0004ACB1DCB2}"
{
	variable arrRetValues[];
	arrRetValues = ML_STAR._541143FC_7FA2_11D3_AD85_0004ACB1DCB2("66bf3b3c_782c_4f06_9dcc2ddc1bd503b4"); // TipEject
}
// }} ""
// {{ 73 1 0 "f3b5151d_5bda_4f70_a9417f0cb537906b" "{F07B0071-8EFC-11d4-A3BA-002035848439}"
MECC::TraceComment(Translate("P300 Glu Media Loop"));
// }} ""
// {{ 74 1 0 "b0b7a30e_adae_4d3a_a78fbc8f3cafaee8" "{B31F3532-5D80-11d4-A5EB-0050DA737D89}"
{
loopCounter_P300 = 0;
ML_STAR.Dilution_Glu_MediaP300.SetCurrentPosition(1);
while (
   (ML_STAR.Dilution_Glu_MediaP300.GetCurrentPosition() > 0)
)
{
AlignSequences(hslTrue, ML_STAR.Dilution_Glu_MediaP300, 1);
loopCounter_P300 = loopCounter_P300 + 1;
// }} ""
arrVol_index = ((loopCounter_P300 * 8))-7;

// {{ 76 1 0 "1908faba_9042_47b9_b89355f77c739139" "ML_STAR:{E91EFCB6-A447-4dfc-828E-7EBF29139CD2}"
{
	ML_STAR._E91EFCB6_A447_4dfc_828E_7EBF29139CD2("1908faba_9042_47b9_b89355f77c739139"); // EasyAspirate
}
// }} ""
// {{ 77 1 0 "ca43aa04_f61f_4f6b_a386d27838fccc62" "ML_STAR:{01571348-0D66-4d27-9E97-65F9EE27C956}"
{
	ML_STAR._01571348_0D66_4d27_9E97_65F9EE27C956("ca43aa04_f61f_4f6b_a386d27838fccc62"); // EasyDispense
}
// }} ""
// {{ 78 1 0 "b0b7a30e_adae_4d3a_a78fbc8f3cafaee8" "{B31F3532-5D80-11d4-A5EB-0050DA737D89}"
if (
   (ML_STAR.Dilution_Glu_MediaP300.GetCurrentPosition() > 0 && ML_STAR.Dilution_Glu_MediaP300.GetMax() == 0 )
)
{ MECC::EndlessSequenceLoopWarning(GetFileName()); }

}
ML_STAR.Dilution_Glu_MediaP300.SetMax(ML_STAR.Dilution_Glu_MediaP300.GetTotal());
}
// }} ""
// {{ 79 1 0 "5616bee3_820d_4c9e_8bdf9b21c369e23a" "ML_STAR:{541143FC-7FA2-11D3-AD85-0004ACB1DCB2}"
{
	variable arrRetValues[];
	arrRetValues = ML_STAR._541143FC_7FA2_11D3_AD85_0004ACB1DCB2("5616bee3_820d_4c9e_8bdf9b21c369e23a"); // TipEject
}
// }} ""
// {{ 80 1 0 "2fbd09c0_99a2_413f_94bb01f2838d254c" "{F07B0071-8EFC-11d4-A3BA-002035848439}"
MECC::TraceComment(Translate("P50 Culture Loop"));
// }} ""
// {{ 81 1 0 "996ac231_e48e_4130_bbeee1f2e23c66cb" "{B31F3532-5D80-11d4-A5EB-0050DA737D89}"
{
loopCounter_P50 = 0;
ML_STAR.Dilution_CultureP50.SetCurrentPosition(1);
ML_STAR.Source_CultureP50.SetCurrentPosition(1);
while (
   (ML_STAR.Dilution_CultureP50.GetCurrentPosition() > 0)
)
{
AlignSequences(hslTrue, ML_STAR.Dilution_CultureP50, 1, ML_STAR.Source_CultureP50, 1, ML_STAR.MlStar50ulTip, 1);
loopCounter_P50 = loopCounter_P50 + 1;
// }} ""
arrVol_index = ((loopCounter_P50 * 8))-7;

// {{{ 83 1 0 "0afe2b0a_608a_4500_923eabbfe4a93c61" "{C1F3C015-47B3-4514-9407-AC2E65043419}"
TrcTrace(Translate("arrVol_Index = "), arrVol_index);
// }} ""
// {{ 84 1 0 "dbe1f538_e4c9_4a7a_993f01ce7c768651" "ML_STAR:{E91EFCB6-A447-4dfc-828E-7EBF29139CD2}"
{
	ML_STAR._E91EFCB6_A447_4dfc_828E_7EBF29139CD2("dbe1f538_e4c9_4a7a_993f01ce7c768651"); // EasyAspirate
}
// }} ""
// {{ 85 1 0 "6799683f_aff8_40fd_884ddcf1eb2ae46c" "ML_STAR:{01571348-0D66-4d27-9E97-65F9EE27C956}"
{
	ML_STAR._01571348_0D66_4d27_9E97_65F9EE27C956("6799683f_aff8_40fd_884ddcf1eb2ae46c"); // EasyDispense
}
// }} ""
// {{ 86 1 0 "996ac231_e48e_4130_bbeee1f2e23c66cb" "{B31F3532-5D80-11d4-A5EB-0050DA737D89}"
if (
   (ML_STAR.Dilution_CultureP50.GetCurrentPosition() > 0 && ML_STAR.Dilution_CultureP50.GetMax() == 0 )
)
{ MECC::EndlessSequenceLoopWarning(GetFileName()); }

}
ML_STAR.Dilution_CultureP50.SetMax(ML_STAR.Dilution_CultureP50.GetTotal());
ML_STAR.Source_CultureP50.SetMax(ML_STAR.Source_CultureP50.GetTotal());
ML_STAR.MlStar50ulTip.SetMax(ML_STAR.MlStar50ulTip.GetTotal());
}
// }} ""
// {{ 87 1 0 "156cee56_08d5_476d_8efb317ddb8b2a97" "{F07B0071-8EFC-11d4-A3BA-002035848439}"
MECC::TraceComment(Translate("P300 Culture Loop"));
// }} ""
// {{ 88 1 0 "a6933f28_f13a_41c7_8c6f014d26224451" "{B31F3532-5D80-11d4-A5EB-0050DA737D89}"
{
loopCounter_P300 = 0;
ML_STAR.Dilution_CultureP300.SetCurrentPosition(1);
ML_STAR.Source_CultureP300.SetCurrentPosition(1);
while (
   (ML_STAR.Dilution_CultureP300.GetCurrentPosition() > 0)
)
{
AlignSequences(hslTrue, ML_STAR.Dilution_CultureP300, 1, ML_STAR.Source_CultureP300, 1);
loopCounter_P300 = loopCounter_P300 + 1;
// }} ""
arrVol_index = ((loopCounter_P300 * 8))-7;

// {{{ 90 1 0 "3f8c1f76_4dea_4efc_93085a5aa7b946a6" "{C1F3C015-47B3-4514-9407-AC2E65043419}"
TrcTrace(Translate("arrVol_index = "), arrVol_index);
// }} ""
// {{ 91 1 0 "71752dd5_b2ff_47e2_b99031c2dd91436a" "ML_STAR:{E91EFCB6-A447-4dfc-828E-7EBF29139CD2}"
{
	ML_STAR._E91EFCB6_A447_4dfc_828E_7EBF29139CD2("71752dd5_b2ff_47e2_b99031c2dd91436a"); // EasyAspirate
}
// }} ""
// {{ 92 1 0 "6828ea53_ca17_45eb_8ade63e3262a4ee8" "ML_STAR:{01571348-0D66-4d27-9E97-65F9EE27C956}"
{
	ML_STAR._01571348_0D66_4d27_9E97_65F9EE27C956("6828ea53_ca17_45eb_8ade63e3262a4ee8"); // EasyDispense
}
// }} ""
// {{ 93 1 0 "a6933f28_f13a_41c7_8c6f014d26224451" "{B31F3532-5D80-11d4-A5EB-0050DA737D89}"
if (
   (ML_STAR.Dilution_CultureP300.GetCurrentPosition() > 0 && ML_STAR.Dilution_CultureP300.GetMax() == 0 )
)
{ MECC::EndlessSequenceLoopWarning(GetFileName()); }

}
ML_STAR.Dilution_CultureP300.SetMax(ML_STAR.Dilution_CultureP300.GetTotal());
ML_STAR.Source_CultureP300.SetMax(ML_STAR.Source_CultureP300.GetTotal());
}
// }} ""
// {{{ 94 1 0 "0070e373_6708_40c9_b76b1aff67244df0" "{C1F3C015-47B3-4514-9407-AC2E65043419}"
TrcTraceSequence(ML_STAR.MlStar50ulTip);
// }} ""
// {{{ 95 1 0 "263ce137_4a92_4b02_aac26e49213e0755" "{C1F3C015-47B3-4514-9407-AC2E65043419}"
TrcTraceSequence(ML_STAR.MlStar300ulStandardVolumeTip);
// }} ""
// {{ 96 1 0 "ec03c6b9_0b0f_4b67_916fb70aaa967ae0" "{F07B0071-8EFC-11d4-A3BA-002035848439}"

// }} ""
// {{{ 97 1 0 "44e31d4a_2b7a_48fd_9c26916c915311c3" "{C1F3C015-47B3-4514-9407-AC2E65043419}"
TipCount::Write2(ML_STAR.MlStar50ulTip, PlateDilution_Tip_Count_P50, ML_STAR);
// }} ""
// {{{ 98 1 0 "1374f8c8_cc14_4458_a8ad6ab4e5e7b422" "{C1F3C015-47B3-4514-9407-AC2E65043419}"
TipCount::Write2(ML_STAR.MlStar300ulStandardVolumeTip, PlateDilution_Tip_Count_P300, ML_STAR);
// }} ""
// {{ 99 1 0 "f51432c7_f0c3_48f5_83b0d681d8a13d33" "{F07B0071-8EFC-11d4-A3BA-002035848439}"

// }} ""
// {{ 2 "AutoExitBlock" ""
// }} ""
// {{{ 5 "main" "End"
} }
// }} ""
// $$author=hambot$$valid=0$$time=2016-11-03 14:29$$checksum=3247b674$$length=085$$
