# Supplementary material for: One-Cell Doubling Evaluation by Living Arrays of Yeast, ODELAY!
Source: G3 (Bethesda). 2016 Nov 16;7(1):279–88. doi: 10.1534/g3.116.037044 (PMC5217116; doi:10.1534/g3.116.037044)
Supplement: Supplementary file 2 [file 279FileS1.zip › ODELAY Hardware Design and Protocol/ODELAY Instrumentation Files/ODELAY Hamilton Star Methods and Layout/ODELAY_Dilution_v1.sub]

// {{{ 2 "SubmethodForwardDeclaration" ""
private function Variable_List(  ) void ;
function OnAbort(  ) void ;
// }} ""
// {{{ 5 "OnAbort" "Begin"
function OnAbort(  ) void {
// }} ""
// {{ 5 "OnAbort" "InitLocals"
// }} ""
// {{{ 103 1 0 "552be914_a645_4d27_8fc57ab4f946bcdb" "{C1F3C015-47B3-4514-9407-AC2E65043419}"
TipCount::Write2(ML_STAR.MlStar50ulTip, PlateDilution_Tip_Count_P50, ML_STAR);
// }} ""
// {{{ 104 1 0 "10bc0e1d_c8ee_4440_accdf66afee15db3" "{C1F3C015-47B3-4514-9407-AC2E65043419}"
TipCount::Write2(ML_STAR.MlStar300ulStandardVolumeTip, PlateDilution_Tip_Count_P300, ML_STAR);
// }} ""
// {{{ 5 "OnAbort" "End"
}
// }} ""
// {{{ 5 "Variable_List" "Begin"
private function Variable_List(  ) void {
// }} ""
// {{ 5 "Variable_List" "InitLocals"
// }} ""
// {{ 101 1 0 "ed33a43a_20df_4967_8473d6dc5d315681" "{F07B0071-8EFC-11d4-A3BA-002035848439}"

// }} ""
// {{{ 5 "Variable_List" "End"
}
// }} ""
/* {{ 2 "SubmethodInsertLine" "" */ // }} ""
// $$author=hambot$$valid=0$$time=2016-11-03 14:29$$checksum=a9559b6f$$length=085$$
