# Supplementary material for: One-Cell Doubling Evaluation by Living Arrays of Yeast, ODELAY!
Source: G3 (Bethesda). 2016 Nov 16;7(1):279–88. doi: 10.1534/g3.116.037044 (PMC5217116; doi:10.1534/g3.116.037044)
Supplement: Supplementary file 2 [file 279FileS1.zip › ODELAY Hardware Design and Protocol/ODELAY Instrumentation Files/ODELAY Hamilton Star Methods and Layout/ODELAY_Dilution_v2.res]

// $$author=hambot$$valid=0$$time=2015-10-06 09:53$$checksum=47f78abb$$length=083$$
