# Supplementary material for: One-Cell Doubling Evaluation by Living Arrays of Yeast, ODELAY!
Source: G3 (Bethesda). 2016 Nov 16;7(1):279–88. doi: 10.1534/g3.116.037044 (PMC5217116; doi:10.1534/g3.116.037044)
Supplement: Supplementary file 2 [file 279FileS1.zip › ODELAY Hardware Design and Protocol/ODELAY Instrumentation Files/Synergy Hamilton Conversion Files/ConvertSynergyFilesGUI ReadME .txt]

ODELAY_ConvertSynergyFilesGUI.m

This is a MATLAB GUI that converts Excel Files Output by the Synergy Plate Reader Gen5 into an Excel file that is readable by the HAMILTON sequence file ODELAY_Dilution_v1.med 

This GUI calculates dilutions for each well based on the OD of each well to the target OD and volume given in the GUI. More complete use is described in ODELAY Experiment Protocol v1.docx
