# Supplementary material for: One-Cell Doubling Evaluation by Living Arrays of Yeast, ODELAY!
Source: G3 (Bethesda). 2016 Nov 16;7(1):279–88. doi: 10.1534/g3.116.037044 (PMC5217116; doi:10.1534/g3.116.037044)
Supplement: Supplementary file 2 [file 279FileS1.zip › ODELAY Hardware Design and Protocol/ODELAY Instrumentation Files/Synergy Hamilton Conversion Files/ODELAY_ConvertSynergyFilesGUI.m]

function ODELAY_ConvertSynergyFilesGUI
%%
global hFig1
hFig1.hMain = figure('Name', 'Hamilton Dilution',...
                     'Units','Pixels',...
                     'Position',[200,200,600,450]);

hFig1.hSelectFileEdit = uicontrol('Parent',hFig1.hMain,...
                            'Style', 'edit',...
                            'Units','normalized',...
                            'Position',[0.1,0.5,0.6,0.1]);
                        
hFig1.getSourceFile = uicontrol('Parent',hFig1.hMain,...
                            'Style', 'pushbutton',...
                            'Units','normalized',...
                            'String','Select File',...
                            'Position',[0.8,0.5,0.15,0.1],...
                            'CallBack',@guiGetSourceFile); 
                       
hFig1.hDestinationEdit = uicontrol('Parent',hFig1.hMain,...
                            'Style', 'edit',...
                            'Units','normalized',...
                            'String','C:\Program Files (x86)\HAMILTON\Methods\DaveD_Aitchison',...
                            'Position',[0.1,0.25,0.6,0.1]);
                        
 hFig1.getDestDir = uicontrol('Parent',hFig1.hMain,...
                            'Style', 'pushbutton',...
                            'Units','normalized',...
                            'String','Destination Dir',...
                            'Position',[0.8,0.25,0.15,0.1],...
                            'CallBack',@guiGetDestDir);    
                        
                        
hFig1.hTargetVolumeEdit = uicontrol('Parent',hFig1.hMain,...
                            'Style', 'edit',...
                            'Units','normalized',...
                            'String',num2str(200),...
                            'Position',[0.25,0.7,0.2,0.1]);
 
hFig1.hTargetVolumeText = uicontrol('Parent',hFig1.hMain,...
                            'Style', 'text',...
                            'String','Target Volume (5-250)',...
                            'Units','normalized',...
                            'BackgroundColor',get(hFig1.hMain,'Color'),...
                            'Position',[0.01,0.7,0.2,0.075]);   
                        
hFig1.hTargetODEdit = uicontrol('Parent',hFig1.hMain,...
                            'Style', 'edit',...
                            'String',num2str(0.05),...
                            'Units','normalized',...
                            'Position',[0.25,0.85,0.2,0.1]);
 
hFig1.hTargetODText = uicontrol('Parent',hFig1.hMain,...
                            'Style', 'text',...
                            'Units','normalized',...
                            'String','Target OD',...
                            'BackgroundColor',get(hFig1.hMain,'Color'),...
                            'Position',[0.01,0.85,0.2,0.075]);   

                        
hFig1.getDestDir = uicontrol('Parent',hFig1.hMain,...
                            'Style', 'pushbutton',...
                            'Units','normalized',...
                            'String','Generate File',...
                            'Position',[0.4,0.05,0.2,0.1],...
                            'CallBack',@guiGenerateFile);    
                        
hFig1.getGluCorr = uicontrol('Parent',hFig1.hMain,...
                            'Style', 'radiobutton',...
                            'Units','normalized',...
                            'String','Glu Correction',...
                            'BackgroundColor',get(hFig1.hMain,'Color'),...
                            'Position',[0.55,0.85,0.2,0.1]);   
                        
hFig1.getGalCorr = uicontrol('Parent',hFig1.hMain,...
                            'Style', 'radiobutton',...
                            'Units','normalized',...
                            'String','Gal Correction',...
                            'BackgroundColor',get(hFig1.hMain,'Color'),...
                            'Position',[0.55,0.7,0.2,0.1]);   
                        
hFig1.hGluCorrEdit = uicontrol('Parent',hFig1.hMain,...
                                'Style', 'edit',...
                                'String',num2str(0.05),...
                                'Units','normalized',...
                                'Position',[0.75,0.85,0.2,0.1]);     
                            
hFig1.hGalCorrEdit = uicontrol('Parent',hFig1.hMain,...
                                'Style', 'edit',...
                                'String',num2str(0.05),...
                                'Units','normalized',...
                                'Position',[0.75,0.7,0.2,0.1]);  
end    
%%      
function guiGetSourceFile(hFig, events)
    global hFig1
    [xlsFile,filePath,~] = uigetfile({'*.xls;*.xlsx','Excel Files'}, 'Select Synergy XLS File');
    set(hFig1.hSelectFileEdit, 'String',fullfile(filePath,xlsFile));
end

function guiGetDestDir(hFig, events)
    global hFig1
   [filePath] = uigetdir('C:\Program Files (x86)\HAMILTON\Methods\DaveD_Aitchison','Select Folder To Save Data');
    set(hFig1.hDestinationEdit, 'String',fullfile(filePath));
end

function guiGenerateFile(hFig, events)
global hFig1
fullFileName = get(hFig1.hSelectFileEdit, 'String');

destFolder = get(hFig1.hDestinationEdit, 'String');
targetOD = str2double(get(hFig1.hTargetODEdit,     'String'));
totVol   = str2double(get(hFig1.hTargetVolumeEdit, 'String'));

[pathstr, fileName,ext] = fileparts(fullFileName);

if totVol>250;totVol = 250; end;
if totVol<10;totVol = 10; end;

% % % %% Import the data
[~, ~, xlsArray] = xlsread(fullFileName,'Sheet1');


% Generate scan by col index
ind = 2;
colInds = zeros(8,12);
for row = 1:8
    for col = 1:12
        colInds(row,col) = ind;
        ind = ind+1;
    end
end

linCol = reshape(colInds,96,1);
% linCol = 2:97;


gluCnt = strcmp(xlsArray(2:end,3),{'A6'})|strcmp(xlsArray(2:end,3),{'A7'});
galCnt = strcmp(xlsArray(2:end,3),{'H6'})|strcmp(xlsArray(2:end,3),{'H7'});
xlsArray(2:49,2) = {'Glu'};
xlsArray(50:end,2) = {'Gal'};

    
rawODs = [xlsArray{2:end,4}]';
gluCor = mean(rawODs(gluCnt));
galCor = mean(rawODs(galCnt));

if get(hFig1.getGluCorr,'Value');
    gluCor = str2double(get(hFig1.hGluCorrEdit, 'String')) ;
end

if get(hFig1.getGalCorr,'Value');
    galCor = str2double(get(hFig1.hGalCorrEdit, 'String')) ;
end

corrOD( 1:48,1)  = rawODs( 1:48)-gluCor;
corrOD(49:96,1)  = rawODs(49:96)-galCor;

corrOD(corrOD<targetOD)=targetOD;

culVol = targetOD.*totVol./corrOD;
% culVol = [linspace(0,200,48)';linspace(0,200,48)'];
culVol(culVol<1.5) = 1.5;
medVol = totVol-culVol;
outArray = cell(97,5);

outArray(1,1:5) = {'Glu-Gal ID','Well ID','Corr OD', 'Media Vol', 'Culture Vol'};
outArray(2:end,1) = xlsArray(linCol,2);
outArray(2:end,2) = xlsArray(linCol,3);
outArray(2:end,3) = num2cell(corrOD(linCol-1,1));
outArray(2:end,4) = num2cell(medVol(linCol-1,1));
outArray(2:end,5) = num2cell(culVol(linCol-1,1));
xlswrite(fullfile(destFolder, [fileName,' Ham Glu-GalTest.xls']), outArray, 1, 'A1');

end
