# Supplementary material for: One-Cell Doubling Evaluation by Living Arrays of Yeast, ODELAY!
Source: G3 (Bethesda). 2016 Nov 16;7(1):279–88. doi: 10.1534/g3.116.037044 (PMC5217116; doi:10.1534/g3.116.037044)
Supplement: Supplementary file 2 [file 279FileS1.zip › ODELAY Hardware Design and Protocol/ODELAY Instrumentation Files/Synergy Plate Reader Experiment/Synergy Plate Reader ReadME.txt]

File ODELAYDilution.prt

This is the file which contains the Experiment File for the Synergy H4 Plate Reader. This file is used for measuring OD600 in 96 well plates described in the file ODELAY Experiment Protocol v1.docx
The file was generated from:  Gen5 Build Version 1.11.5 Biotech Instruments Inc.
