# Supplementary material for: One-Cell Doubling Evaluation by Living Arrays of Yeast, ODELAY!
Source: G3 (Bethesda). 2016 Nov 16;7(1):279–88. doi: 10.1534/g3.116.037044 (PMC5217116; doi:10.1534/g3.116.037044)
Supplement: Supplementary file 3 [file 279FileS2.zip]

Archive with 143 entries (137 files):
- ODELAY Software and Example Dataset/ODELAY Image Processing Tool/
- ODELAY Software and Example Dataset/ODELAY Image Processing Tool/fast_filter.m
- ODELAY Software and Example Dataset/ODELAY Image Processing Tool/fmeasure.m
- ODELAY Software and Example Dataset/ODELAY Image Processing Tool/Gompertz_Fit/
- ODELAY Software and Example Dataset/ODELAY Image Processing Tool/Gompertz_Fit/findPrmsGompF1std.m
- ODELAY Software and Example Dataset/ODELAY Image Processing Tool/Gompertz_Fit/gompertzFitBioScreen.m
- ODELAY Software and Example Dataset/ODELAY Image Processing Tool/Gompertz_Fit/gompertzFitParam.m
- ODELAY Software and Example Dataset/ODELAY Image Processing Tool/Gompertz_Fit/gompFparam.m
- ODELAY Software and Example Dataset/ODELAY Image Processing Tool/Gompertz_Fit/gompFunction.m
- ODELAY Software and Example Dataset/ODELAY Image Processing Tool/InitializeODELAYGui.m
- ODELAY Software and Example Dataset/ODELAY Image Processing Tool/InitializeWellDispGui.m
- ODELAY Software and Example Dataset/ODELAY Image Processing Tool/ODELAY_Batch_Process_Compiled_v6.m
- ODELAY Software and Example Dataset/ODELAY Image Processing Tool/ODELAY_Fig_GCs.m
- ODELAY Software and Example Dataset/ODELAY Image Processing Tool/ODELAY_Fig_VPs.m
- ODELAY Software and Example Dataset/ODELAY Image Processing Tool/ODELAY_FitGrowthCurves_v6.m
- ODELAY Software and Example Dataset/ODELAY Image Processing Tool/ODELAY_Image_Processing_Tool_v61.m
- ODELAY Software and Example Dataset/ODELAY Image Processing Tool/ODELAY_matfile_xlsOut.m
- ODELAY Software and Example Dataset/ODELAY Image Processing Tool/ODELAY_MatWellProcess_v6.m
- ODELAY Software and Example Dataset/ODELAY Image Processing Tool/ODELAY_ReprocessWell.m
- ODELAY Software and Example Dataset/ODELAY Image Processing Tool/ODELAY_StrainID.m
- ODELAY Software and Example Dataset/ODELAY Image Processing Tool/ODELAY_Well_Generate_Movie.m
- ODELAY Software and Example Dataset/ODELAY Image Processing Tool/ODELAYGUI.jpg
- ODELAY Software and Example Dataset/ODELAY Image Processing Tool/ODELAYLoadData.m
- ODELAY Software and Example Dataset/ODELAY Image Processing Tool/ODELAYSaveData.m
- ODELAY Software and Example Dataset/ODELAY Image Processing Tool/Wavelength_to_RGB.m
- ODELAY Software and Example Dataset/ODELAY Microscope Control/
- ODELAY Software and Example Dataset/ODELAY Microscope Control/96_well_plate_384_label.jpg
- ODELAY Software and Example Dataset/ODELAY Microscope Control/ActivateMicroscope.m
- ODELAY Software and Example Dataset/ODELAY Microscope Control/fmeasure.m
- ODELAY Software and Example Dataset/ODELAY Microscope Control/Focus Control.tif
- ODELAY Software and Example Dataset/ODELAY Microscope Control/InitializeControlGui.m
- ODELAY Software and Example Dataset/ODELAY Microscope Control/InitializeImageDisplayGui.m
- ODELAY Software and Example Dataset/ODELAY Microscope Control/InitializeMicroscopeProperties.m
- ODELAY Software and Example Dataset/ODELAY Microscope Control/light-bulb-clip-art-black-and-white-light-bulb-icon_small.jpg
- ODELAY Software and Example Dataset/ODELAY Microscope Control/LoadODELAYConfigurations.m
- ODELAY Software and Example Dataset/ODELAY Microscope Control/Methods CMMCore.m
- ODELAY Software and Example Dataset/ODELAY Microscope Control/MMConfig_Thurston.cfg
- ODELAY Software and Example Dataset/ODELAY Microscope Control/ODELAY_MicroscopeControl.m
- ODELAY Software and Example Dataset/ODELAY Microscope Control/Stage Arrows.tif
- ODELAY Software and Example Dataset/ODELAY Microscope Control/Thumbs.db
- ODELAY Software and Example Dataset/ODELAY Microscope Control/Wavelength_to_RGB.m
- ODELAY Software and Example Dataset/ODELAY_README.txt
- ODELAY Software and Example Dataset/ODLEAY Sample DataSet/
- ODELAY Software and Example Dataset/ODLEAY Sample DataSet/TransReg 1 DELGFP v1/
- ODELAY Software and Example Dataset/ODLEAY Sample DataSet/TransReg 1 DELGFP v1/ODELAY Well Data/
- ODELAY Software and Example Dataset/ODLEAY Sample DataSet/TransReg 1 DELGFP v1/ODELAY Well Data/TransReg 1 Del-GFP v1_Well_01_ODELAYData.mat
- ODELAY Software and Example Dataset/ODLEAY Sample DataSet/TransReg 1 DELGFP v1/ODELAY Well Data/TransReg 1 Del-GFP v1_Well_02_ODELAYData.mat
- ODELAY Software and Example Dataset/ODLEAY Sample DataSet/TransReg 1 DELGFP v1/ODELAY Well Data/TransReg 1 Del-GFP v1_Well_03_ODELAYData.mat
- ODELAY Software and Example Dataset/ODLEAY Sample DataSet/TransReg 1 DELGFP v1/ODELAY Well Data/TransReg 1 Del-GFP v1_Well_04_ODELAYData.mat
- ODELAY Software and Example Dataset/ODLEAY Sample DataSet/TransReg 1 DELGFP v1/ODELAY Well Data/TransReg 1 Del-GFP v1_Well_05_ODELAYData.mat
- ODELAY Software and Example Dataset/ODLEAY Sample DataSet/TransReg 1 DELGFP v1/ODELAY Well Data/TransReg 1 Del-GFP v1_Well_06_ODELAYData.mat
- ODELAY Software and Example Dataset/ODLEAY Sample DataSet/TransReg 1 DELGFP v1/ODELAY Well Data/TransReg 1 Del-GFP v1_Well_07_ODELAYData.mat
- ODELAY Software and Example Dataset/ODLEAY Sample DataSet/TransReg 1 DELGFP v1/ODELAY Well Data/TransReg 1 Del-GFP v1_Well_08_ODELAYData.mat
- ODELAY Software and Example Dataset/ODLEAY Sample DataSet/TransReg 1 DELGFP v1/ODELAY Well Data/TransReg 1 Del-GFP v1_Well_09_ODELAYData.mat
- ODELAY Software and Example Dataset/ODLEAY Sample DataSet/TransReg 1 DELGFP v1/ODELAY Well Data/TransReg 1 Del-GFP v1_Well_10_ODELAYData.mat
- ODELAY Software and Example Dataset/ODLEAY Sample DataSet/TransReg 1 DELGFP v1/ODELAY Well Data/TransReg 1 Del-GFP v1_Well_11_ODELAYData.mat
- ODELAY Software and Example Dataset/ODLEAY Sample DataSet/TransReg 1 DELGFP v1/ODELAY Well Data/TransReg 1 Del-GFP v1_Well_12_ODELAYData.mat
- ODELAY Software and Example Dataset/ODLEAY Sample DataSet/TransReg 1 DELGFP v1/ODELAY Well Data/TransReg 1 Del-GFP v1_Well_13_ODELAYData.mat
- ODELAY Software and Example Dataset/ODLEAY Sample DataSet/TransReg 1 DELGFP v1/ODELAY Well Data/TransReg 1 Del-GFP v1_Well_14_ODELAYData.mat
- ODELAY Software and Example Dataset/ODLEAY Sample DataSet/TransReg 1 DELGFP v1/ODELAY Well Data/TransReg 1 Del-GFP v1_Well_15_ODELAYData.mat
- ODELAY Software and Example Dataset/ODLEAY Sample DataSet/TransReg 1 DELGFP v1/ODELAY Well Data/TransReg 1 Del-GFP v1_Well_16_ODELAYData.mat
- ODELAY Software and Example Dataset/ODLEAY Sample DataSet/TransReg 1 DELGFP v1/ODELAY Well Data/TransReg 1 Del-GFP v1_Well_17_ODELAYData.mat
- ODELAY Software and Example Dataset/ODLEAY Sample DataSet/TransReg 1 DELGFP v1/ODELAY Well Data/TransReg 1 Del-GFP v1_Well_18_ODELAYData.mat
- ODELAY Software and Example Dataset/ODLEAY Sample DataSet/TransReg 1 DELGFP v1/ODELAY Well Data/TransReg 1 Del-GFP v1_Well_19_ODELAYData.mat
- ODELAY Software and Example Dataset/ODLEAY Sample DataSet/TransReg 1 DELGFP v1/ODELAY Well Data/TransReg 1 Del-GFP v1_Well_20_ODELAYData.mat
- ODELAY Software and Example Dataset/ODLEAY Sample DataSet/TransReg 1 DELGFP v1/ODELAY Well Data/TransReg 1 Del-GFP v1_Well_21_ODELAYData.mat
- ODELAY Software and Example Dataset/ODLEAY Sample DataSet/TransReg 1 DELGFP v1/ODELAY Well Data/TransReg 1 Del-GFP v1_Well_22_ODELAYData.mat
- ODELAY Software and Example Dataset/ODLEAY Sample DataSet/TransReg 1 DELGFP v1/ODELAY Well Data/TransReg 1 Del-GFP v1_Well_23_ODELAYData.mat
- ODELAY Software and Example Dataset/ODLEAY Sample DataSet/TransReg 1 DELGFP v1/ODELAY Well Data/TransReg 1 Del-GFP v1_Well_24_ODELAYData.mat
- ODELAY Software and Example Dataset/ODLEAY Sample DataSet/TransReg 1 DELGFP v1/ODELAY Well Data/TransReg 1 Del-GFP v1_Well_25_ODELAYData.mat
- ODELAY Software and Example Dataset/ODLEAY Sample DataSet/TransReg 1 DELGFP v1/ODELAY Well Data/TransReg 1 Del-GFP v1_Well_26_ODELAYData.mat
- ODELAY Software and Example Dataset/ODLEAY Sample DataSet/TransReg 1 DELGFP v1/ODELAY Well Data/TransReg 1 Del-GFP v1_Well_27_ODELAYData.mat
- ODELAY Software and Example Dataset/ODLEAY Sample DataSet/TransReg 1 DELGFP v1/ODELAY Well Data/TransReg 1 Del-GFP v1_Well_28_ODELAYData.mat
- ODELAY Software and Example Dataset/ODLEAY Sample DataSet/TransReg 1 DELGFP v1/ODELAY Well Data/TransReg 1 Del-GFP v1_Well_29_ODELAYData.mat
- ODELAY Software and Example Dataset/ODLEAY Sample DataSet/TransReg 1 DELGFP v1/ODELAY Well Data/TransReg 1 Del-GFP v1_Well_30_ODELAYData.mat
- ODELAY Software and Example Dataset/ODLEAY Sample DataSet/TransReg 1 DELGFP v1/ODELAY Well Data/TransReg 1 Del-GFP v1_Well_31_ODELAYData.mat
- ODELAY Software and Example Dataset/ODLEAY Sample DataSet/TransReg 1 DELGFP v1/ODELAY Well Data/TransReg 1 Del-GFP v1_Well_32_ODELAYData.mat
- ODELAY Software and Example Dataset/ODLEAY Sample DataSet/TransReg 1 DELGFP v1/ODELAY Well Data/TransReg 1 Del-GFP v1_Well_33_ODELAYData.mat
- ODELAY Software and Example Dataset/ODLEAY Sample DataSet/TransReg 1 DELGFP v1/ODELAY Well Data/TransReg 1 Del-GFP v1_Well_34_ODELAYData.mat
- ODELAY Software and Example Dataset/ODLEAY Sample DataSet/TransReg 1 DELGFP v1/ODELAY Well Data/TransReg 1 Del-GFP v1_Well_35_ODELAYData.mat
- ODELAY Software and Example Dataset/ODLEAY Sample DataSet/TransReg 1 DELGFP v1/ODELAY Well Data/TransReg 1 Del-GFP v1_Well_36_ODELAYData.mat
- ODELAY Software and Example Dataset/ODLEAY Sample DataSet/TransReg 1 DELGFP v1/ODELAY Well Data/TransReg 1 Del-GFP v1_Well_37_ODELAYData.mat
- ODELAY Software and Example Dataset/ODLEAY Sample DataSet/TransReg 1 DELGFP v1/ODELAY Well Data/TransReg 1 Del-GFP v1_Well_38_ODELAYData.mat
- ODELAY Software and Example Dataset/ODLEAY Sample DataSet/TransReg 1 DELGFP v1/ODELAY Well Data/TransReg 1 Del-GFP v1_Well_39_ODELAYData.mat
- ODELAY Software and Example Dataset/ODLEAY Sample DataSet/TransReg 1 DELGFP v1/ODELAY Well Data/TransReg 1 Del-GFP v1_Well_40_ODELAYData.mat
- ODELAY Software and Example Dataset/ODLEAY Sample DataSet/TransReg 1 DELGFP v1/ODELAY Well Data/TransReg 1 Del-GFP v1_Well_41_ODELAYData.mat
- ODELAY Software and Example Dataset/ODLEAY Sample DataSet/TransReg 1 DELGFP v1/ODELAY Well Data/TransReg 1 Del-GFP v1_Well_42_ODELAYData.mat
- ODELAY Software and Example Dataset/ODLEAY Sample DataSet/TransReg 1 DELGFP v1/ODELAY Well Data/TransReg 1 Del-GFP v1_Well_43_ODELAYData.mat
- ODELAY Software and Example Dataset/ODLEAY Sample DataSet/TransReg 1 DELGFP v1/ODELAY Well Data/TransReg 1 Del-GFP v1_Well_44_ODELAYData.mat
- ODELAY Software and Example Dataset/ODLEAY Sample DataSet/TransReg 1 DELGFP v1/ODELAY Well Data/TransReg 1 Del-GFP v1_Well_45_ODELAYData.mat
- ODELAY Software and Example Dataset/ODLEAY Sample DataSet/TransReg 1 DELGFP v1/ODELAY Well Data/TransReg 1 Del-GFP v1_Well_46_ODELAYData.mat
- ODELAY Software and Example Dataset/ODLEAY Sample DataSet/TransReg 1 DELGFP v1/ODELAY Well Data/TransReg 1 Del-GFP v1_Well_47_ODELAYData.mat
- ODELAY Software and Example Dataset/ODLEAY Sample DataSet/TransReg 1 DELGFP v1/ODELAY Well Data/TransReg 1 Del-GFP v1_Well_48_ODELAYData.mat
- ODELAY Software and Example Dataset/ODLEAY Sample DataSet/TransReg 1 DELGFP v1/ODELAY Well Data/TransReg 1 Del-GFP v1_Well_49_ODELAYData.mat
- ODELAY Software and Example Dataset/ODLEAY Sample DataSet/TransReg 1 DELGFP v1/ODELAY Well Data/TransReg 1 Del-GFP v1_Well_50_ODELAYData.mat
- ODELAY Software and Example Dataset/ODLEAY Sample DataSet/TransReg 1 DELGFP v1/ODELAY Well Data/TransReg 1 Del-GFP v1_Well_51_ODELAYData.mat
- ODELAY Software and Example Dataset/ODLEAY Sample DataSet/TransReg 1 DELGFP v1/ODELAY Well Data/TransReg 1 Del-GFP v1_Well_52_ODELAYData.mat
- ODELAY Software and Example Dataset/ODLEAY Sample DataSet/TransReg 1 DELGFP v1/ODELAY Well Data/TransReg 1 Del-GFP v1_Well_53_ODELAYData.mat
- ODELAY Software and Example Dataset/ODLEAY Sample DataSet/TransReg 1 DELGFP v1/ODELAY Well Data/TransReg 1 Del-GFP v1_Well_54_ODELAYData.mat
- ODELAY Software and Example Dataset/ODLEAY Sample DataSet/TransReg 1 DELGFP v1/ODELAY Well Data/TransReg 1 Del-GFP v1_Well_55_ODELAYData.mat
- ODELAY Software and Example Dataset/ODLEAY Sample DataSet/TransReg 1 DELGFP v1/ODELAY Well Data/TransReg 1 Del-GFP v1_Well_56_ODELAYData.mat
- ODELAY Software and Example Dataset/ODLEAY Sample DataSet/TransReg 1 DELGFP v1/ODELAY Well Data/TransReg 1 Del-GFP v1_Well_57_ODELAYData.mat
- ODELAY Software and Example Dataset/ODLEAY Sample DataSet/TransReg 1 DELGFP v1/ODELAY Well Data/TransReg 1 Del-GFP v1_Well_58_ODELAYData.mat
- ODELAY Software and Example Dataset/ODLEAY Sample DataSet/TransReg 1 DELGFP v1/ODELAY Well Data/TransReg 1 Del-GFP v1_Well_59_ODELAYData.mat
- ODELAY Software and Example Dataset/ODLEAY Sample DataSet/TransReg 1 DELGFP v1/ODELAY Well Data/TransReg 1 Del-GFP v1_Well_60_ODELAYData.mat
- ODELAY Software and Example Dataset/ODLEAY Sample DataSet/TransReg 1 DELGFP v1/ODELAY Well Data/TransReg 1 Del-GFP v1_Well_61_ODELAYData.mat
- ODELAY Software and Example Dataset/ODLEAY Sample DataSet/TransReg 1 DELGFP v1/ODELAY Well Data/TransReg 1 Del-GFP v1_Well_62_ODELAYData.mat
- ODELAY Software and Example Dataset/ODLEAY Sample DataSet/TransReg 1 DELGFP v1/ODELAY Well Data/TransReg 1 Del-GFP v1_Well_63_ODELAYData.mat
- ODELAY Software and Example Dataset/ODLEAY Sample DataSet/TransReg 1 DELGFP v1/ODELAY Well Data/TransReg 1 Del-GFP v1_Well_64_ODELAYData.mat
- ODELAY Software and Example Dataset/ODLEAY Sample DataSet/TransReg 1 DELGFP v1/ODELAY Well Data/TransReg 1 Del-GFP v1_Well_65_ODELAYData.mat
- ODELAY Software and Example Dataset/ODLEAY Sample DataSet/TransReg 1 DELGFP v1/ODELAY Well Data/TransReg 1 Del-GFP v1_Well_66_ODELAYData.mat
- ODELAY Software and Example Dataset/ODLEAY Sample DataSet/TransReg 1 DELGFP v1/ODELAY Well Data/TransReg 1 Del-GFP v1_Well_67_ODELAYData.mat
- ODELAY Software and Example Dataset/ODLEAY Sample DataSet/TransReg 1 DELGFP v1/ODELAY Well Data/TransReg 1 Del-GFP v1_Well_68_ODELAYData.mat
- ODELAY Software and Example Dataset/ODLEAY Sample DataSet/TransReg 1 DELGFP v1/ODELAY Well Data/TransReg 1 Del-GFP v1_Well_69_ODELAYData.mat
- ODELAY Software and Example Dataset/ODLEAY Sample DataSet/TransReg 1 DELGFP v1/ODELAY Well Data/TransReg 1 Del-GFP v1_Well_70_ODELAYData.mat
- ODELAY Software and Example Dataset/ODLEAY Sample DataSet/TransReg 1 DELGFP v1/ODELAY Well Data/TransReg 1 Del-GFP v1_Well_71_ODELAYData.mat
- ODELAY Software and Example Dataset/ODLEAY Sample DataSet/TransReg 1 DELGFP v1/ODELAY Well Data/TransReg 1 Del-GFP v1_Well_72_ODELAYData.mat
- ODELAY Software and Example Dataset/ODLEAY Sample DataSet/TransReg 1 DELGFP v1/ODELAY Well Data/TransReg 1 Del-GFP v1_Well_73_ODELAYData.mat
- ODELAY Software and Example Dataset/ODLEAY Sample DataSet/TransReg 1 DELGFP v1/ODELAY Well Data/TransReg 1 Del-GFP v1_Well_74_ODELAYData.mat
- ODELAY Software and Example Dataset/ODLEAY Sample DataSet/TransReg 1 DELGFP v1/ODELAY Well Data/TransReg 1 Del-GFP v1_Well_75_ODELAYData.mat
- ODELAY Software and Example Dataset/ODLEAY Sample DataSet/TransReg 1 DELGFP v1/ODELAY Well Data/TransReg 1 Del-GFP v1_Well_76_ODELAYData.mat
- ODELAY Software and Example Dataset/ODLEAY Sample DataSet/TransReg 1 DELGFP v1/ODELAY Well Data/TransReg 1 Del-GFP v1_Well_77_ODELAYData.mat
- ODELAY Software and Example Dataset/ODLEAY Sample DataSet/TransReg 1 DELGFP v1/ODELAY Well Data/TransReg 1 Del-GFP v1_Well_78_ODELAYData.mat
- ODELAY Software and Example Dataset/ODLEAY Sample DataSet/TransReg 1 DELGFP v1/ODELAY Well Data/TransReg 1 Del-GFP v1_Well_79_ODELAYData.mat
- ODELAY Software and Example Dataset/ODLEAY Sample DataSet/TransReg 1 DELGFP v1/ODELAY Well Data/TransReg 1 Del-GFP v1_Well_80_ODELAYData.mat
- ODELAY Software and Example Dataset/ODLEAY Sample DataSet/TransReg 1 DELGFP v1/ODELAY Well Data/TransReg 1 Del-GFP v1_Well_81_ODELAYData.mat
- ODELAY Software and Example Dataset/ODLEAY Sample DataSet/TransReg 1 DELGFP v1/ODELAY Well Data/TransReg 1 Del-GFP v1_Well_82_ODELAYData.mat
- ODELAY Software and Example Dataset/ODLEAY Sample DataSet/TransReg 1 DELGFP v1/ODELAY Well Data/TransReg 1 Del-GFP v1_Well_83_ODELAYData.mat
- ODELAY Software and Example Dataset/ODLEAY Sample DataSet/TransReg 1 DELGFP v1/ODELAY Well Data/TransReg 1 Del-GFP v1_Well_84_ODELAYData.mat
- ODELAY Software and Example Dataset/ODLEAY Sample DataSet/TransReg 1 DELGFP v1/ODELAY Well Data/TransReg 1 Del-GFP v1_Well_85_ODELAYData.mat
- ODELAY Software and Example Dataset/ODLEAY Sample DataSet/TransReg 1 DELGFP v1/ODELAY Well Data/TransReg 1 Del-GFP v1_Well_86_ODELAYData.mat
- ODELAY Software and Example Dataset/ODLEAY Sample DataSet/TransReg 1 DELGFP v1/ODELAY Well Data/TransReg 1 Del-GFP v1_Well_87_ODELAYData.mat
- ODELAY Software and Example Dataset/ODLEAY Sample DataSet/TransReg 1 DELGFP v1/ODELAY Well Data/TransReg 1 Del-GFP v1_Well_88_ODELAYData.mat
- ODELAY Software and Example Dataset/ODLEAY Sample DataSet/TransReg 1 DELGFP v1/ODELAY Well Data/TransReg 1 Del-GFP v1_Well_89_ODELAYData.mat
- ODELAY Software and Example Dataset/ODLEAY Sample DataSet/TransReg 1 DELGFP v1/ODELAY Well Data/TransReg 1 Del-GFP v1_Well_90_ODELAYData.mat
- ODELAY Software and Example Dataset/ODLEAY Sample DataSet/TransReg 1 DELGFP v1/ODELAY Well Data/TransReg 1 Del-GFP v1_Well_91_ODELAYData.mat
- ODELAY Software and Example Dataset/ODLEAY Sample DataSet/TransReg 1 DELGFP v1/ODELAY Well Data/TransReg 1 Del-GFP v1_Well_92_ODELAYData.mat
- ODELAY Software and Example Dataset/ODLEAY Sample DataSet/TransReg 1 DELGFP v1/ODELAY Well Data/TransReg 1 Del-GFP v1_Well_93_ODELAYData.mat
- ODELAY Software and Example Dataset/ODLEAY Sample DataSet/TransReg 1 DELGFP v1/ODELAY Well Data/TransReg 1 Del-GFP v1_Well_94_ODELAYData.mat
- ODELAY Software and Example Dataset/ODLEAY Sample DataSet/TransReg 1 DELGFP v1/ODELAY Well Data/TransReg 1 Del-GFP v1_Well_95_ODELAYData.mat
- ODELAY Software and Example Dataset/ODLEAY Sample DataSet/TransReg 1 DELGFP v1/ODELAY Well Data/TransReg 1 Del-GFP v1_Well_96_ODELAYData.mat
- ODELAY Software and Example Dataset/ODLEAY Sample DataSet/TransReg 1 DELGFP v1/TransReg 1 Del-GFP v1 ODELAYExpDisc.xlsx
- ODELAY Software and Example Dataset/ODLEAY Sample DataSet/TransReg 1 DELGFP v1/TransReg 1 Del-GFP v1_Index_ODELAYData.mat
