# Supplementary material for: One-Cell Doubling Evaluation by Living Arrays of Yeast, ODELAY!
Source: G3 (Bethesda). 2016 Nov 16;7(1):279–88. doi: 10.1534/g3.116.037044 (PMC5217116; doi:10.1534/g3.116.037044)
Supplement: Supplementary file 3 [file 279FileS2.zip › ODELAY Software and Example Dataset/ODELAY Image Processing Tool/fast_filter.m]

function filtered_vector = fast_filter(vector, filter_width)
%%  Moving Average Filter a vector along the second dimension
%% Author: Thurston Herricks
% Institute for Systems Biology
% 401 Terry Ave N
% Seattle, WA 98109 USA
% Email: thurston.herricks@systemsbiology.org
% October 2010; Last revision: 2016/03/01

fw = filter_width; %filter width
col = numel(vector);

filtered_vector = vector;
if fw>col
    fw = col-1;
end
% Generate filter blocks by using vector indicies.  
for i = 2:fw
    filtered_vector(1:end-fw) = filtered_vector(1:end-fw) + vector(i:end-fw+i-1);  
end

filtered_vector(1:end-fw) = filtered_vector(1:end-fw) / fw;

%The previous loop misses the end values so average them as the box runs
%out of space at the end of the vector.  
for i = col-fw+1:col-1
    filtered_vector(i) = nansum(vector(i:end)) ./ (col-i+1);
end

end %end function
