# Supplementary material for: One-Cell Doubling Evaluation by Living Arrays of Yeast, ODELAY!
Source: G3 (Bethesda). 2016 Nov 16;7(1):279–88. doi: 10.1534/g3.116.037044 (PMC5217116; doi:10.1534/g3.116.037044)
Supplement: Supplementary file 3 [file 279FileS2.zip › ODELAY Software and Example Dataset/ODELAY Image Processing Tool/Gompertz_Fit/findPrmsGompF1std.m]

function [amin, bmin, estVmax, estTlag, fmin ] = findPrmsGompF1std( b, vmax, tlag, tdata, idata )
%% findPrmsGompF calculates an initial estimate of the Gompertz function using a coarse grid optimization.
%
%% Author: Alexander V. Ratushny
% Institute for Systems Biology
% 401 Terry Ave N
% Seattle, WA 98109 USA
% Email: alexander.ratushny@systemsbiology.org
% or
% Seattle Biomed
% 307 Westlake Ave N
% Seattle, WA 98109 USA
% Email: alexander.ratushny@seattlebiomed.org
%% Author Thurston Herricks
% Institute for Systems Biology
% 401 Terry Ave N
% Seattle, WA 98109 USA
% Email: Thurston.Herricks@systemsbiology.org
% October 2010; Last revision: 2016/03/01
%%

flag=0;
ditdata = diff(tdata,1,2);
didata = diff(idata,1,2)./ditdata;  % find numerical derivative with respect to time.
ctdata = tdata(1:end-1)+ditdata;    % correct time data vector to match derivative vector.
K = log((3+sqrt(5))/2);
for i=1:numel(b)
    for ii=1:numel(vmax)
        for iii=1:numel(tlag)
            yn = exp(1).*vmax(ii).*exp((vmax(ii)*exp(1)/b(i)).*(tlag(iii)-ctdata)+K).*exp(-exp((vmax(ii)*exp(1)/b(i)).*(tlag(iii)-ctdata)+K));
            ifunc = nansum((didata-yn).^2);
            if(flag==0||(flag==1&&ifunc<fmin));
                fmin    = ifunc;
                amin    = idata(1)-b(i)*exp(-exp((vmax(ii)*exp(1)/b(i))*tlag(iii)+K));
                bmin    = b(i);
                estVmax = vmax(ii);
                estTlag = tlag(iii);
                flag=1;
            end
        end
    end
end


end
