# Supplementary material for: One-Cell Doubling Evaluation by Living Arrays of Yeast, ODELAY!
Source: G3 (Bethesda). 2016 Nov 16;7(1):279–88. doi: 10.1534/g3.116.037044 (PMC5217116; doi:10.1534/g3.116.037044)
Supplement: Supplementary file 3 [file 279FileS2.zip › ODELAY Software and Example Dataset/ODELAY Image Processing Tool/Gompertz_Fit/gompertzFitBioScreen.m]

 function prmsAll = gompertzFitBioScreen(tdata, iareas)
%% gompertzFitParam calculates an initial estimate of the Parameterized 
%% Gompertz Function 
% using a coarse grid optimization and then attempts to find 
% a constrained minimum of the Gompertz function at this initial estimate 
% using fmincon MATLAB function.
% Notes:
%% Author: Alexander V. Ratushny
% Institute for Systems Biology
% 401 Terry Ave N
% Seattle, WA 98109 USA
% Email: alexander.ratushny@systemsbiology.org
% or
% Seattle Biomed
% 307 Westlake Ave N
% Seattle, WA 98109 USA
% Email: alexander.ratushny@seattlebiomed.org
%% Author: Thurston Herricks
% Institute for Systems Biology
% 401 Terry Ave N
% Seattle, WA 98109 USA
% Email: Thurston.Herricks@systemsbiology.org
% October 2010; Last revision: 2016/03/01
%%
idata = log2(iareas);
Nsteps=24;
areaMax=max(iareas);  
factor=2;
numtimepoints = sum(~isnan(iareas));
% Restrict Fitting to colonies that at least doubled their size.  
if(areaMax>factor*iareas(1))
    
% Use course grid optimization function findPrmsGompF to find 
% a local minima based on the 
            
    b=linspace(0.1,20,Nsteps);
    vecTlag = linspace(1,2500,Nsteps);
    vecVmax = linspace(0.0001,0.01,Nsteps);

    [amin1, bmin1, estVmax, estTlag, fssq1] = findPrmsGompF1std(b, vecVmax, vecTlag, tdata,idata);

    %Use fmincon to find the local minima for the idata solutions
    prms0 = [amin1 bmin1 estVmax estTlag];
    lb    = [-4     0.1       0      0];
    ub    = [ 0     6       1      max(tdata)];

    gompFunc = @(prms)gompFparam(prms, tdata, idata);
    options = optimoptions('fmincon','Algorithm','interior-point',...
                           'Display','off');
                       
    [prms, fssq, exitflag] = fmincon(gompFunc,prms0,[],[],[],[],lb,ub,[],options);
    
    a    = prms(1);
    b    = prms(2);
    Vmax = prms(3);
    Tlag = prms(4);
    
    Klag = log((3+sqrt(5))/2);
    Kex  = log((3-sqrt(5))/2);
    c = Vmax*exp(1)/b;
    d = Tlag*c+Klag;
    
    TVmax = d/c;
    Tex = (d-Kex)/c;
    Td=(log(2))/(Vmax);

    if(TVmax>tdata(end));
        TdFlag=1;
    else
        TdFlag=0;
    end
    
    if(Tex>tdata(end))
        TexFlag = 1;
    else
        TexFlag = 0;
    end

    Tplat = 0;
    
    ATex     = gompFunction(prms, Tex);
    Aplateau = gompFunction(prms,1e50);
    prmsAll=[prms fssq Tlag Td Tex ATex Aplateau TdFlag TexFlag TVmax Tplat exitflag fssq/numtimepoints]; 
                
else
    prmsAll=[NaN NaN NaN NaN NaN NaN NaN NaN NaN NaN NaN NaN NaN NaN NaN NaN];
end    
  
end
