# Supplementary material for: One-Cell Doubling Evaluation by Living Arrays of Yeast, ODELAY!
Source: G3 (Bethesda). 2016 Nov 16;7(1):279–88. doi: 10.1534/g3.116.037044 (PMC5217116; doi:10.1534/g3.116.037044)
Supplement: Supplementary file 3 [file 279FileS2.zip › ODELAY Software and Example Dataset/ODELAY Image Processing Tool/Gompertz_Fit/gompFunction.m]

function yn = gompFunction(x, tdata)
%% gompFparam calculates least squares distance of the paramerized gompertz function.
%
% from the logarithm of Gompertz-approximated growth curve values data through time.
%
%% Author: Alexander V. Ratushny
% Institute for Systems Biology
% 401 Terry Ave N
% Seattle, WA 98109 USA
% Email: alexander.ratushny@systemsbiology.org
% or
% Seattle Biomed
% 307 Westlake Ave N
% Seattle, WA 98109 USA
% Email: alexander.ratushny@seattlebiomed.org
%% Author: Thurston Herricks
% Institute for Systems Biology
% 401 Terry Ave N
% Seattle, WA 98109 USA
% Email: thurston.herricks@systemsbiology.org
% October 2010; Last revision: 2016/03/01
%%
a    =x(1);
b    =x(2);
vmax =x(3);
tlag =x(4);

yn=a+b.*exp(-exp((vmax*exp(1)/b).*(tlag-tdata)+log((3+sqrt(5))/2)));

         
end
