# Supplementary material for: One-Cell Doubling Evaluation by Living Arrays of Yeast, ODELAY!
Source: G3 (Bethesda). 2016 Nov 16;7(1):279–88. doi: 10.1534/g3.116.037044 (PMC5217116; doi:10.1534/g3.116.037044)
Supplement: Supplementary file 3 [file 279FileS2.zip › ODELAY Software and Example Dataset/ODELAY Image Processing Tool/InitializeODELAYGui.m]

function hODGUI = InitializeODELAYGui
%% Inititalize Paramters and Values for ODELAY Image Processing Tool GUI
% This function generates the figure and returns handles of the figure and
% its children.

%% Author: Thurston Herricks
% Institute for Systems Biology
% 401 Terry Ave N
% Seattle, WA 98109 USA
% Email: thurston.herricks@systemsbiology.org
% Last revision: 2016/03/01

%% AutoFocus Props
mP.zRange = 60;
mP.numSteps = 5;
mP.targetIncrement = 1;


%% ODELAY Scaning Props 
mP.numTimePoints = 48;
mP.numWells = 96;

rowName = {'E';'F';'G';'H';'I';'J';'K';'L'};
colName = {'07';'08';'09';'10';'11';'12';'13';'14';'15';'16';'17';'18'};
cnt = 1;
for row = 1:8;
    for col =1:12;
       WellMenu(cnt) = {[rowName{row} colName{col}]};
       cnt=cnt+1;
    end 
end

%% Image Processing Tools Controls [left bottom width height]

mP.screenSize = get(0,'ScreenSize');
mP.posControl = [700 150 1200 800];


mP.InitImage = zeros(2048, 2048,'uint16');
mP.colorMap = repmat(linspace(0,1,256)',1,3);

hODGUI.hControlPanel = figure('Name','ODELAY Image Processing Tool',...
                             'Units','Pixels',...
                             'Position', mP.posControl);
                         
%% Stage Position Control Panel

hODGUI.hNavPosPanel = uipanel('Parent', hODGUI.hControlPanel,...
                              'Title', 'Stage Position',...
                              'Units','Pixels',...
                              'BackgroundColor',get(hODGUI.hControlPanel,'Color')+0.05,...
                              'BorderType','line',...
                              'Position',[115, 75, 1080,674]);


   %[left bottom width height]                  
hODGUI.hNavContAx = axes('Parent',hODGUI.hNavPosPanel,...
                        'Units','Pixels',...
                        'Position',[10,10,1056,649]);
 
navIm = imread('ODELAYGUI.jpg');

hODGUI.hNavContIm   = image(navIm,'Parent',hODGUI.hNavContAx);
set(hODGUI.hNavContAx,'XTick',[],'YTick',[],'Visible','off');          

hODGUI.hTimePanel = uipanel('Parent',hODGUI.hControlPanel,...
                            'Title', 'Time Select',...
                            'Units','Pixels',...
                            'BackgroundColor',get(hODGUI.hControlPanel,'Color')+0.05,...
                            'BorderType','line',...
                            'Position',[115, 5,870,40]);

hODGUI.hTimeSlider = uicontrol('Parent',hODGUI.hTimePanel,...
                               'Style','slider',...
                                'value',1,...
                                'min',1,'max',48,...
                                'SliderStep',[1/48 1/48],...
                                'Units','Pixels',...
                                'Position',[5, 5, 780, 20]);
                        
hODGUI.hTimeEdit = uicontrol('Parent',hODGUI.hTimePanel,...
                               'Style','edit',...
                                'String',num2str(1),...
                                'Units','Pixels',...
                                'Position',[800, 5, 50, 20]);       
                            
hODGUI.hExpText = uicontrol('Parent',hODGUI.hControlPanel,...
                            'Style','text',...
                            'String','ODELAY Experiment',...
                            'FontSize',20,...
                            'HorizontalAlignment','Left',...
                            'BackgroundColor', get(gcf,'color'),...
                            'Units','Pixels',...
                            'Position',[10, 750,600,50]);    
                        
hODGUI.hODELAYLoadData = uicontrol('Parent',hODGUI.hControlPanel,...
                                   'Style','pushbutton',...
                                   'String','Load Data',...
                                   'Units','Pixels',...
                                   'Position',[10, 680,90,25]);  

hODGUI.hODELAYProcessData = uicontrol('Parent',hODGUI.hControlPanel,...
                                   'Style','pushbutton',...
                                   'String','Process Data',...
                                   'Units','Pixels',...
                                   'Position',[10,715 ,90,25]);   
                               
hODGUI.hWellSelect = uicontrol('Parent',hODGUI.hControlPanel,...
                                    'Style','listbox',...
                                    'Value',1,...
                                    'String',WellMenu,...
                                    'Units','Pixels',...
                                    'Position',[10,570,90,90]);

hODGUI.hLoadImages = uicontrol('Parent',hODGUI.hControlPanel,...
                                   'Style','pushbutton',...
                                   'String','Load Images',...
                                   'Units','Pixels',...
                                   'Position',[10, 540,90,25]);                                   

hODGUI.hViolinPlots = uicontrol('Parent',hODGUI.hControlPanel,...
                                   'Style','pushbutton',...
                                   'String','ViolinPlots',...
                                   'Units','Pixels',...
                                   'Position',[10, 500,90,25]);                               

hODGUI.figGrowthCs = gobjects(96,1);

hObjects = findobj('Units','Pixels');
hObjects(hObjects==0)=[];
for n = 1:numel(hObjects)
   set(hObjects(n),'Units','normalized');  
end
 

                            
end

% function normPos = Pix2NormPos(handel, inputPix)
%     hParent = handel;
%     cntr = 1;
%     hFamily = gobjects(6,1);
%     posVec = ones(6,4);
% 
%     while cntr<7 && hParent~=0
%       hParent = get(handel,'Parent');
%       hFamily(cntr) = hParent;
%       posVec(cntr,:) = get(hParent,'Position');
%       cntr = cntr+1;
%     end
% 
%    screenSize = get(0,'ScreenSize');
%    normPos = inputPix.*prod(posVec,1)./screenSize([3,4,3,4]);
% end
