# Supplementary material for: One-Cell Doubling Evaluation by Living Arrays of Yeast, ODELAY!
Source: G3 (Bethesda). 2016 Nov 16;7(1):279–88. doi: 10.1534/g3.116.037044 (PMC5217116; doi:10.1534/g3.116.037044)
Supplement: Supplementary file 3 [file 279FileS2.zip › ODELAY Software and Example Dataset/ODELAY Image Processing Tool/InitializeWellDispGui.m]

function hODISP = InitializeWellDispGui
%% Inititalize Paramters and Values for ODELAY Image Processing Tool GUI
% This function generates the figure and returns handles of the figure and
% its children.

%% Author: Thurston Herricks
% Institute for Systems Biology
% 401 Terry Ave N
% Seattle, WA 98109 USA
% Email: thurston.herricks@systemsbiology.org
% Last revision: 2016/03/01
%% AutoFocus Props

screenSize = get(0,'ScreenSize');
posControl = [100 100 900 600];


hODISP.hImagePanel = figure('Name','ODELAY Data Tool',...
                             'Units','Pixels',...
                             'Visible','on',...
                             'Toolbar','figure',...
                             'Colormap',repmat(linspace(0,1,256)',1,3),...
                             'Position', posControl);
                         
%%

                            

%% Stage Position Control Panel

% hODISP.hNavPanel = uipanel('Parent', hODISP.hImagePanel,...
%                               'Title', 'Stage Position',...
%                               'Units','Pixels',...
%                               'BackgroundColor',get(hODISP.hImagePanel,'Color')+0.05,...
%                               'BorderType','line',...
%                               'Position',[50, 50, 500,500]);


   %[left bottom width height]
   
 
hODISP.hImageAx = axes('Parent',hODISP.hImagePanel,...
                        'Units','Pixels',...
                        'Position',[25,50,500,500]);
 
navIm = imread('ODELAYGUI.jpg');

hODISP.hWellIm   = image(navIm,'Parent',hODISP.hImageAx);
set(hODISP.hImageAx,'XTick',[],'YTick',[],'Visible','off');  

hODISP.hWellText = uicontrol('Parent',hODISP.hImagePanel,...
                             'Style','text',...
                             'String','Well Location:',...
                             'FontWeight','bold',...
                             'FontSize',16,...
                             'BackgroundColor',get(hODISP.hImagePanel,'Color'),....
                             'Units','Pixels',...
                             'Position',[15,560,185,25]);

hODISP.hContrastText = uicontrol('Parent',hODISP.hImagePanel,...
                             'Style','text',...
                             'String','Select Contrast',...
                             'FontWeight','bold',...
                             'BackgroundColor',get(hODISP.hImagePanel,'Color'),....
                             'Units','Pixels',...
                             'Position',[440,570,85,20]);
hODISP.hContrastSelect = uicontrol('Parent',hODISP.hImagePanel,...
                                    'Style','popupmenu',...
                                    'Value',1,...
                                    'String','BF|INV|THRESH|LBL',...
                                    'Units','Pixels',...
                                    'Position',[440,555,85,20]);

hODISP.hTimePanel = uipanel('Parent',hODISP.hImagePanel,...
                            'Title', 'Time Select',...
                            'Units','Pixels',...
                            'BackgroundColor',get(hODISP.hImagePanel,'Color')+0.05,...
                            'BorderType','line',...
                            'Position',[25,5,500,40]);

hODISP.hTimeSlider = uicontrol('Parent',hODISP.hTimePanel,...
                               'Style','slider',...
                               'value',1,...
                               'min',1,'max',48,...
                               'SliderStep',[1/48 1/48],...
                               'Units','Pixels',...
                               'Position',[5, 5, 490, 20]);
                        
hODISP.hTimeEdit = uicontrol('Parent',hODISP.hTimePanel,...
                             'Style','edit',...
                             'String',num2str(1),...
                             'Units','Pixels',...
                             'Position',[800, 5, 50, 20]);       
                            
hODISP.hGrowthCurves = axes('Parent',hODISP.hImagePanel,...
                            'Units','Pixels',...
                            'Position',[580,75,300,200]);
                       
hODISP.hViolinsTdbl = axes('Parent',hODISP.hImagePanel,...
                             'Units','Pixels',...
                             'Position',[580,315,300,75]);

hODISP.hViolinsTLag = axes('Parent',hODISP.hImagePanel,...
                             'Units','Pixels',...
                             'Position',[580,400,300,75]);

hODISP.hViolinsArea = axes('Parent',hODISP.hImagePanel,...
                             'Units','Pixels',...
                             'Position',[580,485,300,75]);

Legend_Font = 10;
set(hODISP.hViolinsTdbl,...
    'YLim', [0,1],...
    'XLim',[0 200],...
    'box','on',...
    'LineWidth',2,...
    'FontSize',Legend_Font,...
    'FontWeight','bold',...
    'TickLength',[0.0025,0.0025],...
    'YTick',0.5,...
    'YTickLabel','Td',...
    'XTickLabel',[]);

set(hODISP.hViolinsTLag,...
    'YLim', [0,1],...
    'XLim',[0 200],...
    'box','on',...
    'LineWidth',2,...
    'FontSize',Legend_Font,...
    'FontWeight','bold',...
    'TickLength',[0.0025,0.0025],...
    'YTick',0.5,...
    'YTickLabel','TLag',...
    'XTickLabel',[]);
set(hODISP.hViolinsArea,...
    'YLim', [0,1],...
    'XLim',[0 200],...
    'box','on',...
    'LineWidth',2,...
    'FontSize',Legend_Font,...
    'FontWeight','bold',...
    'TickLength',[0.0025,0.0025],...
    'YTick',0.5,...
    'YTickLabel','Area',...
    'XTickLabel',[]);
    
hObjects = findobj('Units','Pixels');
hObjects(hObjects==0)=[];
for n = 1:numel(hObjects)
   set(hObjects(n),'Units','normalized');  
end
 

                            
end

%
