# Supplementary material for: One-Cell Doubling Evaluation by Living Arrays of Yeast, ODELAY!
Source: G3 (Bethesda). 2016 Nov 16;7(1):279–88. doi: 10.1534/g3.116.037044 (PMC5217116; doi:10.1534/g3.116.037044)
Supplement: Supplementary file 3 [file 279FileS2.zip › ODELAY Software and Example Dataset/ODELAY Image Processing Tool/ODELAY_Batch_Process_Compiled_v6.m]

function ODELAY_Batch_Process_Compiled_v6
%% This can script can generate a compiled version of the ODELAY Image Processing Pipeline 
%% Version 6.1
%==========================================================================
%% Author: Thurston Herricks 
% Institute for Systems Biology
% 401 Terry Ave N
% Seattle, WA 98109 USA
% Emails: 
% Thurston.Herricks@systemsbiology.org
%==========================================================================
% Last Modified: 2016/03/01
CurrentCD = cd;

%% Set up initial parameters, gather background and threshold info
%This returns the Image_Data.Background image for background subtaction
%while reading and stitching images.  

WellProcessVersion = 'v6';
CentroidAssociationVersion = 'v6';

% Read Excell File (*ODELAYExpDisc.xlsx) that gives ODELAY Experiment 
% Description of the experiment parameters including strain IDs, strain 
% Positions, carbon source, etc.
[ExperimentName, ImageDirectory, DataDirectory,ImageVars] = ODELAY_importExpDescription;

% Determine the File names of images stored in the Image Data Directory
% pointed to in the ODELAY Experiment Description File
[WellData, ImageVars]  = ODELAY_MatImageDirectoryParser_xls(ImageVars,DataDirectory, ImageDirectory);
WellData = ODELAY_StrainID(WellData, ImageVars.StrainID);

% Collect background images to remove things like dirt on the optics
ImageVars.Background = ODELAY_MatCollectBackground(WellData, ImageVars, ImageDirectory);
fprintf('Finnished collecting background\n');

%% For parallel processing make a writable variable that can be an output
%  sliced variable.
WellOut = WellData;

numwells = ImageVars.NumWells;

 
oPool = parpool('local', feature('numCores'));

% Inital image procesing to stitch images together, threshold images, identify
% threshold objects, and link those objects over time.
parfor well = 1:numwells;
     fprintf('Started processing well number %i\n', well);  
    
    [DataOut, BinaryData, StitchMeta, RegionStats, MovieFrame, timePoints] = ...
                             ODELAY_MatWellProcess_v6(WellData(well),...
                                                       ImageVars);
   % summary of image threshold information
    WellOut(well,1).BinaryData   = BinaryData;  
    % Time points of image collection
    WellOut(well,1).TimePoints   = timePoints;
    % Output of MATLAB regionprops routine
    WellOut(well,1).RegionStats  = RegionStats; 
    % Image MetaData from stitching the images together
    WellOut(well,1).StitchMeta   = StitchMeta;  
    % Thumbnail of the stitched image for later use in Image Processing Tool GUI
    WellOut(well,1).MovieFrame   = MovieFrame;
    % List of good images that weren't messed up by some criterion
    WellOut(well,1).ImageIndex   = DataOut.ImageIndex;
    % the actual time points in a datenum format
    WellOut(well,1).ClockPoints  = DataOut.ClockPoints;
    % The area of objects linked over time
    WellOut(well,1).ObjectArea   = DataOut.ObjectArea;
    % The list of indicies that correspond to the RegionStats location
    WellOut(well,1).ObjectTrack  = DataOut.ObjectTrack;
    % The X and Y centroids of the features detected over time
    WellOut(well,1).ObjectCentX  = DataOut.ObjectCentX;
    WellOut(well,1).ObjectCentY  = DataOut.ObjectCentY;
    % A raw list of time linked indicies from the RegionStats 
    WellOut(well,1).ObjectNext   = DataOut.ObjectNext;
   
end

% Fit the areas measured to the gompertz function 
parfor well = 1:numwells
    fprintf('Started fitting well number %i\n', well);
    Tracks2(well,1).ObjectInfo = ODELAY_FitGrowthCurves_v6(WellOut(well), ImageVars);  
end

delete(oPool);
cd(DataDirectory);
ODELAYSaveData
cd(CurrentCD);
