# Supplementary material for: One-Cell Doubling Evaluation by Living Arrays of Yeast, ODELAY!
Source: G3 (Bethesda). 2016 Nov 16;7(1):279–88. doi: 10.1534/g3.116.037044 (PMC5217116; doi:10.1534/g3.116.037044)
Supplement: Supplementary file 3 [file 279FileS2.zip › ODELAY Software and Example Dataset/ODELAY Image Processing Tool/ODELAY_Fig_GCs.m]

function ODELAY_Fig_GCs(WellData, Tracks, BaseFileName)
%% Generate Standard Plots of colony growth curves and histograms for 
%% comparing colony growth data
%==========================================================================
%% Author: Thurston Herricks 
% Institute for Systems Biology
% 401 Terry Ave N
% Seattle, WA 98109 USA
% Emails: 
% Thurston.Herricks@systemsbiology.org
%==========================================================================
% Last Modified: 2016/03/01

    wellIndx = WellData.WellIndex;
    if isfield(WellData, 'StrainID')
        StrainID = WellData.StrainID{:};
    else
        StrainID = WellData.WellID;
    end
    if iscell(WellData.WellID)
        Well_ID = WellData.WellID{:};
    elseif ischar(WellData.WellID);
        Well_ID = WellData.WellID;
    end
    TimePoints = Tracks.ObjectInfo.TimePoints';
    FitData = Tracks.ObjectInfo.FitDataGomp;
    AreaData = Tracks.ObjectInfo.ObjectArea;


    flagIndx = (FitData(:,11)==0&...
                FitData(:,2)>2.25&...
                FitData(:,6)<3000&...
                FitData(:,7)<750);
            
 %% FitData Column Key 
%Col     1   2   3   4     5     6     7     8     9       10        11        12       13
%Header 'a' 'b' 'c' 'd' 'fval' 'Tlag' 'Td' 'Tex' 'ATex' 'Aplateau' 'TdFlag' 'TexFlag' 'TVmax'
%     a:        Gompertz function value, a for y=a+b*exp(-exp(-ct+d))
%     b:        Gompertz function value, b for y=a+b*exp(-exp(-ct+d))
%     c:        Vmax Td=(2*log(2))/(3*Vmax);
%     d:        Tlag
%     fval:     Sum of squares (modeled versus experimental) from fmincom
%     Tlag:     Extracted lag time
%     Td:       Extracted doubling time
%     Tex:      Time at which modeled curve exits exponential phase
%               Defined by second x-intercept of the third derivative  
%     ATex:     Area of the modeled microcolony at exit from exponential phase
%     Aplateau: Area of the modeled microcolony once carrying capacity is reached  
%     TdFlag:   1 if maximum growth, the point at which doubling time is
%               calculated, occurs after the last experimental data point.
%               0 if doubling time is calculated at a time point within the
%               period monitored.
%     TexFlag:  1 if exit from exponential phase occurs after the last
%               experimental data point, 0 if within period monitored. 
%     TVmax:    Time at which maximal growth rate is achieved and doubling
%               time is calculated.
%     For the above columns 'NaN' is entered for groups excluded from
%     modeling due to paucity of experimental data or lack of growth. 
% 
% Gather good fits by TdFlag, TexFlag, and Tlag all having datapoints that
% are within the recorded time frame of the fit functions.  Use the
% flagIndex to plot the "good fit" data and the not good fit data.  

    diffAreaStd = nanstd(diff(log2(AreaData),1,2),1,2).^2;

    meanFitData = mean(FitData(flagIndx,:));
    stdFitData  = std(FitData(flagIndx,:));
    ntot = size(FitData,1);
    nfit = sum(flagIndx);

    nAreaData = zeros(size(AreaData(flagIndx,:)));
    nUnFitArea = zeros(size(AreaData(~flagIndx,:)));
    for i = 1:size(nAreaData,2);
        nAreaData(:,i) = log((2/3*sqrt(pi)).*AreaData(flagIndx,i).^(3/2));%-log2(AreaData(flagIndx,1));
    end

    xMax = max(sum(~isnan(nAreaData),2));


    gpcFigure = figure('Color',[1 1 1],...
                     'Units', 'Inches',...
                     'PaperPosition', [1 1 4 5.5]*3.5/4,...
                     'Position', [1 1 4 5.5]*3.5/4);
    Label_Font = 12;
    Title_Font = 12;
    Number_Font = 11;
    Legend_Font = 9;

    axes1 = axes(   'FontSize',Number_Font,...
                    'FontWeight','bold',...
                    'FontSize',Number_Font,...
                    'YLim',[0,20],...
                    'XLim',[0,(floor(TimePoints(xMax)/(500))+1)*500],...
                    'LineWidth',3,...
                    'YColor', [0 0 0],...
                    'Units', 'Inches',...
                    'Position', [0.75, 3.0, 3, 2.1]*3.5/4,...
                    'Parent', gpcFigure);
    hold('on')
    box('on')

    if ~isempty(nAreaData)
        plot1 = line(TimePoints(1:xMax), nAreaData(:,1:xMax),...
                      'Color',[0 0 0],...
                      'Parent',axes1);
    end

    plotTitle = [StrainID, '-',Well_ID];
    title(axes1,plotTitle,'FontSize',Title_Font);
    xlabel(axes1,'Time (min)','FontSize',Label_Font);
    ylabel(axes1,'log_2[Area]','FontSize',Label_Font);
    if numel(meanFitData)>1
    tdText = text(0.025,0.925,...
                  ['t_d = ',num2str(meanFitData(7),'%3.0f'),' +/- ', num2str(stdFitData(7),'%3.0f')],...
                  'Units','normalized',...
                  'FontWeight','bold',...
                  'FontSize',Legend_Font);

    tlagText = text(0.025,0.825,...
                  ['t_l_a_g = ',num2str(meanFitData(6),'%4.0f'),' +/- ', num2str(stdFitData(6),'%4.0f')],...
                  'Units','normalized',...
                  'FontWeight','bold',...
                  'FontSize',Legend_Font);
    nText = text(0.025,0.725,...
                  ['n_f_i_t = ',num2str(nfit),' of ', num2str(ntot)],...
                  'Units','normalized',...
                  'FontWeight','bold',...
                  'FontSize',Legend_Font);

    end
    
     axes2 = axes(   'FontSize',Number_Font,...
                    'FontWeight','bold',...
                    'FontSize',Number_Font,...
                    'YLim',[0,1],...
                    'LineWidth',3,...
                    'YColor', [0 0 0],...
                    'Units', 'Inches',...
                    'box','on',...
                    'YTick',0.5,...
                    'YTickLabel','Td',...
                    'Position', [0.75, 1.65, 3, 0.75]*3.5/4,...
                    'Parent', gpcFigure);
                
     axes3 = axes(   'FontSize',Number_Font,...
                    'FontWeight','bold',...
                    'FontSize',Number_Font,...
                    'YLim',[0,1],...
                    'LineWidth',3,...
                    'YColor', [0 0 0],...
                    'Units', 'Inches',...
                    'box','on',...
                    'YTick',0.5,...
                    'YTickLabel','TLag',...
                    'Position', [0.75, 0.5, 3, 0.75]*3.5/4,...
                    'Parent', gpcFigure);
 % TLag TD and Area Plots   
fitCol = [7,6,10];
yRange = [25,250;
          0,2000;
          0,30];
      
wScale = 0.75;

numbins = 75;
normVirts = zeros(1,numbins);

for cnt = 1:3
    nbins(cnt,:) = linspace(yRange(cnt,1),yRange(cnt,2),numbins);
    virts(cnt,:) = hist(FitData(:,fitCol(cnt)),nbins(cnt,:));
    normVirts(cnt,:) = [virts(cnt,:)./max(virts(cnt,2:end-1))].*wScale; 
end

if ~isempty(nAreaData)
set(axes2, 'YLim',[0, 1.1*max(normVirts(1,:))],...
                         'XLim',[nbins(1,1),nbins(1,end)],...
                         'YTick',0.55*max(normVirts(1,2:end-1)));

   
set(axes3, 'YLim',[0, 1.1*max(normVirts(2,2:end-1))],...
                         'XLim',[nbins(2,1),nbins(2,end)],...
                         'YTick',0.55*max(normVirts(2,2:end-1)));

line(nbins(1,:), normVirts(1,:),...
        'Color',[0 0 0],...
        'LineWidth',2,...
        'HitTest','off',...
        'Parent',axes2);
line(nbins(2,:), normVirts(2,:),...
        'Color',[0 0 0],...
        'LineWidth',2,...
        'HitTest','off',...
        'Parent',axes3);
end

if ~isempty(BaseFileName)
    print(gpcFigure, '-dtiff', '-r300', [BaseFileName]);
    delete(gpcFigure);
end

end
