# Supplementary material for: One-Cell Doubling Evaluation by Living Arrays of Yeast, ODELAY!
Source: G3 (Bethesda). 2016 Nov 16;7(1):279–88. doi: 10.1534/g3.116.037044 (PMC5217116; doi:10.1534/g3.116.037044)
Supplement: Supplementary file 3 [file 279FileS2.zip › ODELAY Software and Example Dataset/ODELAY Image Processing Tool/ODELAY_Fig_VPs.m]

function ODELAY_Fig_VPs(ImageVars,Tracks2)
%% Generate Standard Plots of colony growth histograms for 
%% comparing colony growth data
%==========================================================================
%% Author: Thurston Herricks 
% Institute for Systems Biology
% 401 Terry Ave N
% Seattle, WA 98109 USA
% Emails: 
% Thurston.Herricks@systemsbiology.org
%==========================================================================
% Last Modified: 2016/03/01

colInd =[1:16];
lag = 6;
dbl = 7;
a = 1;
b = 2;
% Initialize Strain ID and Experiment Parameters

StrainID = sortrows(ImageVars.StrainID,1);
% Experiment_Name = ImageVars.Experiment_Name;
strCnt =1;
numelData = zeros(numel(Tracks2),1);
wellInd = 1:numel(Tracks2);
cntr = 1;
for well = wellInd
    numelData(strCnt,:) = size(Tracks2(well).ObjectInfo.FitDataGomp,1);
    LblData(strCnt,:) = [StrainID(well,3),...
                         StrainID(well,1),...
                         StrainID(well,4),...
                         [],...
                         {well},...
                         cntr,....
                         [StrainID{well,3},' ',...
                          [],' ',...
                          StrainID{well,1}]];
    strCnt = strCnt+1;
end


pRange   = 0:100;
popData  = NaN(strCnt-1,numel(colInd),max(numelData(:,1)));
percData = zeros(strCnt-1,numel(colInd),numel(pRange));
strCnt =1;

for well = 1:96
    for col = 1:numel(colInd)
        tempData = extractFitData(Tracks2, well, colInd(col));
        popData(strCnt,col,1:size(tempData,1)) = extractFitData(Tracks2, well, colInd(col));
        percData(strCnt,col,:) = prctile(popData(strCnt,col,:),pRange);
    end
    strCnt = strCnt+1;
end

timePoint = 60*48; %Time in Minutes
[popAreas] = calcArea(popData, timePoint);
popAreas  = sort(popAreas,2);
[~,sortInd]  = sort(LblData(:,1));
% sortInd = 1:96;
% [~,sortInd]  = sort(squeeze(percData(:,7,50)));
%Get Indicies of various DataSets


figure1 = figure('Color',[1 1 1],...
                 'Units', 'Inches',...
                 'PaperPositionMode','manual',...
                 'PaperSize',[8.5,10],...
                 'PaperPosition',[0.25,0.25,8,9.75],...
                 'Position', [0.5 0.5 6.5 9.75]);
left   = 1.1;
bottom = 0.4;
width  = 1.65;
height = 8.75;
spacing = 0.05;

ViolinPlot(popAreas(sortInd,:),...
           LblData(sortInd,6),...
           'Area',...
           '',...
           [left,bottom,width,height], figure1);

ViolinPlot(popData(sortInd,dbl,:),...
           [],...LblData(sortInd,1),...
           'Dbl',...
           '',...
           [left+(width+spacing),bottom,width,height], figure1);

ViolinPlot(popData(sortInd,lag,:),...
           [],...LblData(sortInd,1),...
           'Lag',...
           '',...
           [left+2*(width+spacing),bottom,width,height], figure1);

end

function [output] = extractFitData(Tracks,trackInd, fitInd)

for well = 1:size(Tracks,1)
     wellPop(well) = size(Tracks(well).ObjectInfo.FitDataGomp,1);
end

output = NaN(max(wellPop(:)),numel(trackInd));

    for cnt = 1:numel(trackInd)
        well = trackInd(cnt);
        FitData = Tracks(well).ObjectInfo.FitDataGomp;
%         flagInd = Tracks(well).ObjectInfo.flagIndex;
         flagInd = (FitData(:,11)==0&...
                ...FitData(:,2)>2.25&...
                FitData(:,6)<3000&...
                FitData(:,7)<1000);
        numInd = sum(flagInd);
        if isfield(Tracks(well).ObjectInfo, 'FitDataGomp');
            output(1:numInd,cnt)= Tracks(well).ObjectInfo.FitDataGomp(flagInd,fitInd);
        end
    end

end
function [popAreas] = calcArea(popData, timePoint)

popAreas = zeros(size(popData,1),size(popData,3));
% 6    Tlag:     Extracted lag time
% 7    Td:       Extracted doubling time
% 8    Tex:      Time at which modeled curve exits exponential phase
%                Defined by second x-intercept of the third derivative  
% 9    ATex:     Area of the modeled microcolony at exit from exponential phase

%                experimental data point, 0 if within period monitored. 
% 13   TVmax:    Time at which maximal growth rate is achieved and doubling
%                time is calculated.
% 14   Tplat:    The time 
% col = [6,7,8,9,13,14];
    

    for row = 1:size(popData,1)
        aVec = squeeze(popData(row,1,:));
        bVec = squeeze(popData(row,2,:));
        vmax = squeeze(popData(row,3,:));
        tlag = squeeze(popData(row,4,:));
        yn=aVec+bVec.*exp(-exp((vmax.*exp(1)./bVec).*(tlag-timePoint)+log((3+sqrt(5))/2)));
        popAreas(row,:) = yn';
    end
% a    =x(1);
% b    =x(2);
% vmax =x(3);
% tlag =x(4);
% 
% yn=a+b.*exp(-exp((vmax*exp(1)/b).*(tlag-tdata)+log((3+sqrt(5))/2)));

end

function CirclePlot(StrainData, StrainLabels, paramLbl, increment, TitleBlock, plotPos, figure1)
global figure1
sizeData = size(StrainData);
if numel(sizeData>2);
    StrainData = squeeze(StrainData);
end

cntr = 1; 
for cnt = 1:increment:(size(StrainData,2)-increment); 
    meanArea(:,cntr) = nanmean(StrainData(:,cnt:cnt+increment-1),2);
    sumArea(:,cntr)  = nansum(StrainData(:,cnt:cnt+increment-1),2);
    cntr = cntr+1; 
end; 
meanArea(meanArea==0)=NaN;
% StrainData = testArea;
switch paramLbl
    case 'Dbl'
    xRange = [25, 250];
    xStep = 1;
    xLabel = 'Doubling Time Minutes';
     titleFrag = 'Doubling Time';
    case 'Lag'
    xRange = [0, 2000];
    xStep = 5;
    xLabel = 'Lag Time Minutes';
    titleFrag = 'Lag Time';
    case 'Area'
    xRange = [0, 14000];
    xStep = 0.25;
    xLabel = 'log2 Area';
    titleFrag = 'log2 Area';
end


titleBlock = {'Cumulative Sum';titleFrag};

Label_Font = 7;
Title_Font = 10;
Number_Font = 7;
Legend_Font = 7;

wScale = 0.9/2;
xLabelPos = repmat(xRange(1)-diff(xRange)*0.05,1,numel(StrainLabels));
yLabelPos = [1:numel(StrainLabels)];

violinAxes = axes('XLim',xRange,...
                  'YLim',[0 size(StrainData,1)+1],...
                  'Units','Inches',...
                  'Position',plotPos,...
                  'box','on',...
                  'LineWidth',2,...
                  'FontSize',Legend_Font,...
                  'YTickLabel',[],...
                  'TickLength',[0.0025,0.0025],...
                  'YTick',yLabelPos,...
                  'Parent', figure1);
              
hold(violinAxes, 'on')             

minC = 50;...floor(min(meanArea(:)))*10;
maxC =  230;...ceil(max(meanArea(:)))*10;
cRange = 231-49;
cdata = jet(cRange);
minRad = min(meanArea(:));
maxRad = max(meanArea(:));

meanArea(meanArea>23)=23;
meanArea(meanArea<5)=5;

meanRads = (3.*(meanArea-5)./(23-5)+1).^2;


for cnt = 1:size(meanArea,1)
    numPatch = sum(~isnan(meanArea(cnt,:)));
    xVirts = zeros(4,numPatch);
    yVirts = zeros(4,numPatch);
    zVirts = zeros(4,numPatch);
    cVirts  = zeros(4,numPatch,3);
    
    vVirts = [0,cumsum(sumArea(cnt,1:numPatch))];
    if numPatch>0
    for ptc = 1:numPatch
        yVirts(1,ptc) = vVirts(ptc);
        yVirts(2,ptc) = vVirts(ptc+1);
        yVirts(3,ptc) = vVirts(ptc+1);
        yVirts(4,ptc) = vVirts(ptc);
        
        yCents(ptc,1) = vVirts(ptc+1);
        cRads(ptc,1)  = meanRads(cnt,ptc);
        
        xVirts(1,ptc) = cnt-0.4;
        xVirts(2,ptc) = cnt-0.4;
        xVirts(3,ptc) = cnt+0.4;
        xVirts(4,ptc) = cnt+0.4;
        
        xCents(ptc,1) = cnt;
     
        zVirts(1:4,ptc) = 1;
%
        colorInd = round(meanArea(cnt,ptc)*10-minC);
        if colorInd<1; colorInd=1;elseif colorInd>cRange;colorInd=cRange;end
        cColor(ptc,:) = cdata(colorInd,:);
        cVirts(1,ptc,:) = cdata(colorInd,:);
        cVirts(2,ptc,:) = cdata(colorInd,:);
        cVirts(3,ptc,:) = cdata(colorInd,:);
        cVirts(4,ptc,:) = cdata(colorInd,:);
%         
    end
% hPatches = patch(xVirts, yVirts, zVirts,...
%                 'CData',cVirts,...
%                  'EdgeColor','none',...
%                  'Parent',violinAxes);
 hPatches = scatter(yCents', xCents', cRads,cColor,...
                    'MarkerFaceColor','flat','Parent',violinAxes);
    end
    
end
   

              
hYTick        = text(xLabelPos,...
                      yLabelPos,...
                      StrainLabels,...
                      'FontWeight', 'bold',...
                      'FontSize', Label_Font,...
                      'HorizontalAlignment','right',...
                      'rotation',0);
XTickLabel = get(gca,'XTickLabel');
XTick = get(gca,'XTick');
yTickPos = repmat(-1,1,numel(XTick));
xTickPos = XTick;
set(gca,'XTickLabel',[]);
hxTick        = text(xTickPos,...
                     yTickPos,...
                     XTickLabel,...
                     'FontWeight', 'bold',...
                     'FontSize', Number_Font,...
                     'HorizontalAlignment','left',...
                     'rotation',-90);
set(violinAxes,'box','on');
title( titleBlock,...
       'FontSize',Title_Font,...
       'FontWeight','bold');
hold(violinAxes,'off');
   left   = 1.1;
bottom = 0.8;
width  = 1.65;
height = 9;
spacing = 0.05;
   
scaleAxes = axes('XLim',[3,24],...
                  'YLim',[0, 2],...
                  'Units','Inches',...
                  'Position',[1.1, 0.2, width*2/3, 0.175],...
                  'box','on',...
                  'LineWidth',2,...
                  'FontSize',Legend_Font,...
                  'YTickLabel',[],...
                  'TickLength',[0.0025,0.0025],...
                  'YTick',[],...
                  'Parent', figure1);
 hold(scaleAxes,'on');             
scaleRads = linspace(1,16,9);
xScales = linspace(5,23,9);
yScales = ones(1,numel(xScales));
colorInd = round(linspace(1,size(cdata,1),9));

 hPatches = scatter(xScales, yScales, scaleRads,cdata(colorInd,:),...
                    'MarkerFaceColor','flat','Parent',scaleAxes);
 title( scaleAxes,'log2 Area',...
       'FontSize',7,...
       'FontWeight','bold');               

end

function ViolinPlot(StrainData, StrainLabels, paramLbl, TitleBlock, plotPos, figure1)
global figure1
             
switch paramLbl
    case 'Dbl'
    xRange = [25, 600];
    xStep = 1;
    xLabel = 'Doubling Time Minutes';
     titleFrag = 'Doubling Time';
    case 'Lag'
    xRange = [0, 2000];
    xStep = 5;
    xLabel = 'Lag Time Minutes';
    titleFrag = 'Lag Time';
    case 'Area'
    xRange = [0, 30];
    xStep = 0.25;
    xLabel = 'log2 Area';
    titleFrag = 'log2 Area';
end

sizeData = size(StrainData);
if numel(sizeData>2);
    StrainData = squeeze(StrainData);
end

titleBlock = {[TitleBlock,' ',titleFrag]};

Label_Font = 7;
Title_Font = 10;
Number_Font = 6;
Legend_Font = 6;

wScale = 0.9/2;
xLabelPos = repmat(xRange(1)-diff(xRange)*0.05,1,numel(StrainLabels));
yLabelPos = [1:numel(StrainLabels)];

violinAxes = axes('Parent',figure1,...
                  'XLim',xRange,...
                  'YLim',[0 size(StrainData,1)+1],...
                  'Units','Inches',...
                  'Position',plotPos,...
                  'box','on',...
                  'LineWidth',2,...
                  'FontSize',Legend_Font,...
                  'TickLength',[0.0025,0.0025],...
                  'YTickLabel',[]);...xLabelPos);
              
hold(violinAxes, 'on')             


nbins = xRange(1):xStep:xRange(2);             
normVirts = zeros(size(StrainData,1),2*numel(nbins));
xVirts = repmat([nbins,fliplr(nbins)]',1,size(StrainData,1));
yVirts = zeros(size(xVirts));

%                      ['g';'g';'g';'g';...1:4
%                       'r';'r';...5:6
%                       'g';'g';...7:8
%                       'r';'r';'r';'r';...9:12
%                       'g';'g';'g';...13:15
%                       'r';'r';'r';'r';...16:19
%                       'g';'g';'g';...20:22
%                       'r';'r';'r';'r';...23:26
%                       'g';'g';'g';...27:29
%                       repmat('b',16,1)
cdata = zeros(size(yVirts,1),size(yVirts,2),3);
% 
cdata(:,  1:4,2)  = 1;
cdata(:,  5:6,1)  = 1;
cdata(:,  7:8,2)  = 1;
cdata(:, 9:12,1)  = 1;
cdata(:,13:15,2)  = 1;
cdata(:,16:19,1)  = 1;
cdata(:,20:22,2)  = 1;
cdata(:,23:26,1)  = 1;
cdata(:,27:29,2)  = 1;
cdata(:,30:37,3)  = 1;

for cnt = 1:size(StrainData,1)
    virts = hist(StrainData(cnt,:),nbins);
%     normVirts(cnt,:) = [virts./max(virts(2:end-1)),-fliplr(virts./max(virts(2:end-1)))].*wScale; 
    normVirts(cnt,:) = [virts./max(virts(2:end-1)),-fliplr(virts./max(virts(2:end-1)))].*wScale; 
    yVirts(:,cnt) = normVirts(cnt,:)'+cnt;
end
zVirts = ones(size(yVirts));
hPatches = patch(xVirts, yVirts, zVirts,'b',...
                 'EdgeColor','none',...
                 'Parent',violinAxes);
 hYTick        = text(xLabelPos,...
                      yLabelPos,...
                      StrainLabels,...
                      'FontWeight', 'bold',...
                      'FontSize', Label_Font,...
                      'HorizontalAlignment','right',...
                      'rotation',0);             
XTickLabel = get(gca,'XTickLabel');
XTick = get(gca,'XTick');
yTickPos = repmat(-1,1,numel(XTick));
xTickPos = XTick;
set(gca,'XTickLabel',[]);
hxTick        = text(xTickPos(2:end),...
                     yTickPos(2:end),...
                     XTickLabel(2:end,:),...
                     'FontWeight', 'bold',...
                     'FontSize', Number_Font,...
                     'HorizontalAlignment','left',...
                     'rotation',-90);
set(violinAxes,'box','on');
title( titleBlock,...
       'FontSize',Title_Font,...
       'FontWeight','bold');
%  print(gcf, '-dtiff', '-r300', titleBlock{:});
end
