# Supplementary material for: One-Cell Doubling Evaluation by Living Arrays of Yeast, ODELAY!
Source: G3 (Bethesda). 2016 Nov 16;7(1):279–88. doi: 10.1534/g3.116.037044 (PMC5217116; doi:10.1534/g3.116.037044)
Supplement: Supplementary file 3 [file 279FileS2.zip › ODELAY Software and Example Dataset/ODELAY Image Processing Tool/ODELAY_FitGrowthCurves_v6.m]

function Data_Out = ODELAY_FitGrowthCurves_v6(DataIn, ImageVars)
%% Integrates the gompertsFitParam function into the image pipeline to fit 
%% growth curves of colonies linked over time to a parameterized version of 
%% the Gompertz function.
%==========================================================================
%% Author: Thurston Herricks 
% Institute for Systems Biology
% 401 Terry Ave N
% Seattle, WA 98109 USA
% Emails: 
% Thurston.Herricks@systemsbiology.org
%==========================================================================
% Last Modified: 2016/03/01

TimeDilute = ImageVars.TimeDilute;
TimePoints = DataIn.TimePoints==1;
imageList = 1:numel(TimePoints);
imageIndex = imageList(TimePoints);
numImages = size(imageIndex,2);
if isfield(DataIn, 'ClockPoints')
ClockPoints  = DataIn.ClockPoints;

else

for i = 1:size(DataIn.RegionStats,1);
    imageNum = imageIndex(i);
    TimeVec(i) = DataIn.StitchMeta(imageNum,1).ImageDateNum;
end
% 
% Time is stored as a value using the MATLAB function "datenum".  The time 
% difference is calculated and then converted to minutes.  

TimeVec(:) = TimeVec(:)-TimeDilute;
DateTime = datevec(TimeVec);

% Calculate the Time points in minutes
ClockPoints = DateTime(:,3).*24*60 ...
             +DateTime(:,4).*60 ...
             +DateTime(:,5)...
             +DateTime(:,6)./60;
end

% ClockPoints = DataIn.ClockPoints;
ObjectArea = DataIn.ObjectArea;

%Check to see if the object area shrinks between the first and second
%timepoint if it does the focus may be bad and use the second time point to
%start fitting.
dArea = diff(log2(ObjectArea(:,1:2)),1,2);
if dArea<-1; tp1 = 2;else tp1 = 1;end

%Set up fitting with gompertsfit functions.       
 FitDataGomp = zeros(size(ObjectArea,1),17);
 FitDataRich = zeros(size(ObjectArea,1),18);
for i = 1:size(ObjectArea,1)
    numtimepoints = sum(~isnan(ObjectArea(i,:)));
    tData    = ClockPoints(tp1:numtimepoints)';
    areaData = ObjectArea(i,tp1:numtimepoints);

    FitDataGomp(i,1:end-1) = gompertzFitParam(tData, areaData);
    
end

%% FitData Column Key 
%Col     1   2   3   4     5     6     7     8     9       10        11        12       13
%Header 'a' 'b' 'c' 'd' 'fval' 'Tlag' 'Td' 'Tex' 'ATex' 'Aplateau' 'TdFlag' 'TexFlag' 'TVmax'
%     a:        Gompertz function value, a for y=a+b*exp(-exp(-ct+d))
%     b:        Gompertz function value, b for y=a+b*exp(-exp(-ct+d))
%     c:        Vmax Td=(2*log(2))/(3*Vmax);
%     d:        Tlag
%     fval:     Sum of squares (modeled versus experimental) from fmincom
%     Tlag:     Extracted lag time
%     Td:       Extracted doubling time
%     Tex:      Time at which modeled curve exits exponential phase
%               Defined by second x-intercept of the third derivative  
%     ATex:     Area of the modeled microcolony at exit from exponential phase
%     Aplateau: Area of the modeled microcolony once carrying capacity is reached  
%     TdFlag:   1 if maximum growth, the point at which doubling time is
%               calculated, occurs after the last experimental data point.
%               0 if doubling time is calculated at a time point within the
%               period monitored.
%     TexFlag:  1 if exit from exponential phase occurs after the last
%               experimental data point, 0 if within period monitored. 
%     TVmax:    Time at which maximal growth rate is achieved and doubling
%               time is calculated.
%     For the above columns 'NaN' is entered for groups excluded from
%     modeling due to paucity of experimental data or lack of growth. 
% 
flagIndex = ~isnan(FitDataGomp(:,12));
Data_Out(1).FitDataGomp = FitDataGomp;  
Data_Out(1).FitDataRich = FitDataRich;  
Data_Out(1).TimePoints  = ClockPoints;
Data_Out(1).TimePointsl = TimePoints;
Data_Out(1).ImageIndex  = imageIndex;
Data_Out(1).ObjectArea  = ObjectArea;
Data_Out(1).flagIndex   = flagIndex;
Data_Out(1).ObjectTrack = DataIn.ObjectTrack;


end
