# Supplementary material for: One-Cell Doubling Evaluation by Living Arrays of Yeast, ODELAY!
Source: G3 (Bethesda). 2016 Nov 16;7(1):279–88. doi: 10.1534/g3.116.037044 (PMC5217116; doi:10.1534/g3.116.037044)
Supplement: Supplementary file 3 [file 279FileS2.zip › ODELAY Software and Example Dataset/ODELAY Image Processing Tool/ODELAY_Image_Processing_Tool_v61.m]

function ODELAY_Image_Processing_Tool_v61

%==========================================================================
%% Author: Thurston Herricks 
% Institute for Systems Biology
% 401 Terry Ave N
% Seattle, WA 98109 USA
% Emails: 
% Thurston.Herricks@systemsbiology.org
%==========================================================================
% Last Modified: 2016/03/01

global ODData hODGUI hODISP

ODData.dataLoaded = false;
ODData.timeIdx = 1;
ODData.startPatch = false;
%% Initialize Gui for Viewing Well Thumbnails
hODISP      = InitializeWellDispGui;
hODGUI      = InitializeODELAYGui;           % ***Generates Figure***   

%% Set Callback Functions.  Some Callback functions are not set until data is loaded
    set(hODGUI.hODELAYLoadData,    'CallBack',       @guiODELAYLoadData);
    set(hODGUI.hODELAYProcessData, 'CallBack',       @guiODELAYProcessData);
end

function guiODELAYLoadData(hFig, events)
global ODData hODGUI hODISP

    ODELAYLoadData % May want to change ODELAYLoadData to vargout
    ODData.Experiment_Name = Experiment_Name;
    ODData.ImageDirectory = ImageDirectory;
    ODData.ImageVars = ImageVars;
    ODData.saveWellFile = saveWellFile;
    ODData.Tracks2 = Tracks2;
    ODData.WellData = WellData;
    ODData.WellOut = WellOut;
    ODData.mov = ODELAYMovie(WellData,WellOut, ImageVars);
    
    resetODGUI
    % set the image map and control functions here so that they only work after
    % data is loaded
    set(hODGUI.hNavContIm,   'ButtonDownFcn',     @guiSelectWell);
    set(hODGUI.hLoadImages,  'CallBack',          @guiLoadWellImage);
    set(hODGUI.hTimeSlider,  'CallBack',          @guiODELAYTimeSlider);
    set(hODISP.hTimeSlider,  'CallBack',          @guiODELAYTimeSlider);
    set(hODGUI.hControlPanel,'CloseRequestFcn',   @guiControlPannelClose);
    set(hODGUI.hViolinPlots, 'CallBack',          @guiViolinPlots);
    ODData.dataLoaded = true;
    deleteFigures;
end

function guiSelectWell(hFig, events)
global ODData hODGUI
   
%     if ODData.dataLoaded % Only work if data is loaded
        pointerpos = get(hODGUI.hNavContAx, 'CurrentPoint');
        x = pointerpos(1,1)+41;
        y = pointerpos(1,2);

        %ToDo: Get Image data from microscope data or ImageVars
        gridpos = [x,y];
        if (gridpos(1)<0)|(gridpos(2)<0); 
            xPos = 0;
            yPos = 0;
        else
            colrow = ceil(gridpos./[140 145]);
        end

        wellMap = reshape([1:96],12,8);
        wellIndx = wellMap(colrow(1)-1, colrow(2));

        ODData.wellIndx = wellIndx;
        
        if ishandle(hODGUI.figGrowthCs(wellIndx)) &&...
                strcmp(get(hODGUI.figGrowthCs(wellIndx), 'type'), 'figure')
            figure(hODGUI.figGrowthCs(wellIndx));
        else
            hODGUI.figGrowthCs(wellIndx) = ODELAYGrowthCurves(ODData.WellData(wellIndx),ODData.Tracks2(wellIndx));
        end

end

function guiODELAYProcessData(hFig, events)
    ODELAY_Batch_Process_Compiled_v7
end

function guiODELAYSaveData(hFig, events)
global ODData
    Experiment_Name = ODData.Experiment_Name;
    ImageDirectory  = ODData.ImageDirectory;
    ImageVars       = ODData.ImageVars;
    saveWellFile    = ODData.saveWellFile;
    Tracks2         = ODData.Tracks2;
    WellData        = ODData.WellData;
    WellOut         = ODData.WellOut;

    saveDir = uigetdir(cd, 'Save Directory'); 
    cd(saveDir);
    ODELAYSaveData

end

function guiODELAYTimeSlider(hFig, events)
global ODData hODGUI hODISP

    val = round(get(hFig, 'Value'));
    if val<0; val=0; 
    elseif val>numel(ODData.mov); val = numel(ODData.mov);end
    ODData.timeIdx = val;
    updateWellDisp;
    updateODGUI;
    
   
end

function guiControlPannelClose(hFig,events)
global hODGUI

deleteFigures
figure(hODGUI.hControlPanel);
delete(hODGUI.hControlPanel);

end

function guiLoadWellImage(hFig,events)
    global ODData hODISP hODGUI
    
    ODData.wellIndx = get(hODGUI.hWellSelect, 'Value');
    numImages = size(ODData.WellData(ODData.wellIndx).FileList,1);
    imageDim = zeros(numImages,2);
    if ~isdir(ODData.ImageVars.ImageDirectory); 
        ODData.ImageVars.ImageDirectory = uigetdir; 
    end
    
    hWait = waitbar(0,'Loading Image Stack');

    for n = 1:numImages;
        [ImageStack(n,1).Image, ~]  =  ODELAY_MatReadv4(ODData.WellOut(ODData.wellIndx),...
                                           ODData.ImageVars,...
                                           n);
        imageDim(n,:) = size(ImageStack(n,1).Image);
        waitbar(n/numImages,hWait,'Loading Image Stack')
    end
    ODData.ImageStack = ImageStack;
    delete(hWait);
    %
    set(hODISP.hContrastSelect, 'CallBack', @guiContrastSelect)
    set(hODISP.hImageAx,'XLim',[0,max(imageDim(:,2))],...
                        'YLim',[0,max(imageDim(:,1))]);
    set(hODISP.hImagePanel, 'windowbuttondownfcn',   {@patchesSelect,1});
    set(hODISP.hImagePanel, 'windowbuttonmotionfcn', {@patchesSelect,2});
    set(hODISP.hImagePanel, 'windowbuttonupfcn', {@patchesSelect,3});
%     WellID = ODData.ImageVars(ODData.wellIndx);
%     set(hODISP.hWellText,'String', {['Well Loacation: 4444',ODData.WellData(ODData.wellIndx).WellID]});
    updateWellDisp;
    updateODGUI;
    GenerateWellGrowthCurves;
    GenerateWellViolinPlots;
    GenerateWellGrowthTracks;
    figure(hODISP.hImagePanel);
    
    
end

function guiViolinPlots(hFig,evens)
    global ODData    
    GenerateViolinPlots(ODData.ImageVars,ODData.Tracks2); 
end

function plotFigure = ODELAYGrowthCurves(WellData, Tracks)
    global hODGUI
    
    wellIndx = WellData.WellIndex;
    if isfield(WellData, 'StrainID')
        StrainID = WellData.StrainID{:};
    else
        StrainID = WellData.WellID;
    end
    if iscell(WellData.WellID)
        Well_ID = WellData.WellID{:};
    elseif ischar(WellData.WellID);
        Well_ID = WellData.WellID;
    end
    TimePoints = Tracks.ObjectInfo.TimePoints';
    
    
    FitData = Tracks.ObjectInfo.FitDataGomp;
    AreaData = Tracks.ObjectInfo.ObjectArea;
    
    flagIndx = FiltFitData(FitData);
    
    %Gather good fits by TdFlag, TexFlag, and Tlag all having datapoints that
    %are within the recorded time frame of the fit functions.  Use the
    %flagIndex to plot the "good fit" data and the not good fit data.  
    diffAreaStd = nanstd(diff(log2(AreaData),1,2),1,2).^2;

    meanFitData = mean(FitData(flagIndx,:));
    stdFitData  = std(FitData(flagIndx,:));
    ntot = size(FitData,1);
    nfit = sum(flagIndx);

    nAreaData = zeros(size(AreaData(flagIndx,:)));
    nUnFitArea = zeros(size(AreaData(~flagIndx,:)));
    for i = 1:size(nAreaData,2);
        nAreaData(:,i) = log((2/3*sqrt(pi)).*AreaData(flagIndx,i).^(3/2));%-log2(AreaData(flagIndx,1));
        nUnfitArea(:,i)= log((2/3*sqrt(pi)).*AreaData(~flagIndx,i).^(3/2));%-log2(AreaData(~flagIndx,1));
    end

    xMax = max(sum(~isnan(nAreaData),2));


    plotFigure = figure('Color',[1 1 1],...
                     'Units', 'Inches',...
                     'PaperPosition', [1 1 4 5.5]*3.5/4,...
                     'Position', [1 1 4 5.5]*3.5/4);
    Label_Font = 12;
    Title_Font = 12;
    Number_Font = 11;
    Legend_Font = 9;

    axes1 = axes(   'FontSize',Number_Font,...
                    'FontWeight','bold',...
                    'FontSize',Number_Font,...
                    'YLim',[0,20],...
                    'XLim',[0,(floor(TimePoints(xMax)/(500))+1)*500],...
                    'LineWidth',3,...
                    'YColor', [0 0 0],...
                    'Units', 'Inches',...
                    'Position', [0.75, 3.0, 3, 2.1]*3.5/4,...
                    'Parent',plotFigure);
    hold('on')
    box('on')

%     if ~isempty(nUnfitArea); 
%         plot2 = line(TimePoints(1:xMax), nUnfitArea(:,1:xMax),...
%                       'Color',[0.6, 0.6,0.6],...
%                       'Parent',axes1); 
%     end    

    if ~isempty(nAreaData)
        plot1 = line(TimePoints(1:xMax), nAreaData(:,1:xMax),...
                      'Color',[0 0 0],...
                      'Parent',axes1);
    end

    plotTitle = [StrainID, '-',Well_ID];
    title(axes1,plotTitle,'FontSize',Title_Font);
    xlabel(axes1,'Time (min)','FontSize',Label_Font);
    ylabel(axes1,'log_2[Area]','FontSize',Label_Font);
    if numel(meanFitData)>1
    tdText = text(0.025,0.925,...
                  ['t_d = ',num2str(meanFitData(7),'%3.0f'),' +/- ', num2str(stdFitData(7),'%3.0f')],...
                  'Units','normalized',...
                  'FontWeight','bold',...
                  'FontSize',Legend_Font);

    tlagText = text(0.025,0.825,...
                  ['t_l_a_g = ',num2str(meanFitData(6),'%4.0f'),' +/- ', num2str(stdFitData(6),'%4.0f')],...
                  'Units','normalized',...
                  'FontWeight','bold',...
                  'FontSize',Legend_Font);
    nText = text(0.025,0.725,...
                  ['n_f_i_t = ',num2str(nfit),' of ', num2str(ntot)],...
                  'Units','normalized',...
                  'FontWeight','bold',...
                  'FontSize',Legend_Font);

    end
    
     axes2 = axes(   'FontSize',Number_Font,...
                    'FontWeight','bold',...
                    'FontSize',Number_Font,...
                    'YLim',[0,1],...
                    'LineWidth',3,...
                    'YColor', [0 0 0],...
                    'Units', 'Inches',...
                    'box','on',...
                    'YTick',0.5,...
                    'YTickLabel','Td',...
                    'Position', [0.75, 1.65, 3, 0.75]*3.5/4,...
                    'Parent',plotFigure);
                
     axes3 = axes(   'FontSize',Number_Font,...
                    'FontWeight','bold',...
                    'FontSize',Number_Font,...
                    'YLim',[0,1],...
                    'LineWidth',3,...
                    'YColor', [0 0 0],...
                    'Units', 'Inches',...
                    'box','on',...
                    'YTick',0.5,...
                    'YTickLabel','TLag',...
                    'Position', [0.75, 0.5, 3, 0.75]*3.5/4,...
                    'Parent',plotFigure);
 % TLag TD and Area Plots   
fitCol = [7,6,10];
yRange = [25,250;
          0,2000;
          0,30];
      
wScale = 0.75;

numbins = 100;
normVirts = zeros(1,numbins);

for cnt = 1:3
    nbins(cnt,:) = linspace(yRange(cnt,1),yRange(cnt,2),numbins);
    virts(cnt,:) = hist(FitData(:,fitCol(cnt)),nbins(cnt,:));
    normVirts(cnt,:) = [virts(cnt,:)./max(virts(cnt,2:end-1))].*wScale; 
end

if ~isempty(nAreaData)
set(axes2, 'YLim',[0, 1.1*max(normVirts(1,:))],...
                         'XLim',[nbins(1,1),nbins(1,end)],...
                         'YTick',0.55*max(normVirts(1,2:end-1)));

   
set(axes3, 'YLim',[0, 1.1*max(normVirts(2,2:end-1))],...
                         'XLim',[nbins(2,1),nbins(2,end)],...
                         'YTick',0.55*max(normVirts(2,2:end-1)));
                     

line(nbins(1,:), normVirts(1,:),...
        'Color',[0 0 0],...
        'LineWidth',2,...
        'HitTest','off',...
        'Parent',axes2);
line(nbins(2,:), normVirts(2,:),...
        'Color',[0 0 0],...
        'LineWidth',2,...
        'HitTest','off',...
        'Parent',axes3);
end
end

function mov = ODELAYMovie(WellData, WellOut, ImageVars) 
    frameSize = [1130,1920];
    mov = struct('cmap',[],'colormap',[]);
    movFrame = zeros(frameSize, 'uint8');
    ct = 2;

    rowName = {'E';'F';'G';'H';'I';'J';'K';'L'};
    colName = {'07';'08';'09';'10';'11';'12';'13';'14';'15';'16';'17';'18'};
    numTimePoints = size(WellData(ct,1).FileList,1);
    cmap = [(0:255)',(0:255)',(0:255)']./255;
    x = 4500:4500:12*4500;
    y = 0:4500:7*4500;
     cnt= 1;
    for r = 1:2:8;
        for c =1:12;
           yx(cnt,:) = [y(r),x(c)];
           cnt=cnt+1;
        end
        r = r+1;
        for c = 1:1:12 ...c =12:-1:1;
           yx(cnt,:) = [y(r),x(c)];
            cnt=cnt+1;
        end

    end
    imPix = floor(yx./(0.65*50))+repmat([41 1],96,1);

    dpi = 150;
    for timept = 1:numTimePoints-1
        movFrame = zeros(frameSize, 'uint8');
        for ct = 1:96
                [ct,timept];
                framePart = WellOut(ct,1).MovieFrame(timept).cdata;
                [nrow,ncol] = size(framePart);
                yindp = floor([1:nrow]-nrow/2);
                xindp = floor([1:ncol]-ncol/2);
                corindy = imPix(ct,1)+[1:nrow];
                corindx = imPix(ct,2)+[1:ncol];
                movFrame(corindy, corindx)= framePart;  

        end
        cdata = movFrame(1:frameSize(1),1:frameSize(2));
        movFigure = figure('Position',([1 1 1920 1180]./2),...
                            'MenuBar','none',...
                            'colormap',cmap,...
                           'Visible','off',...
                           'Units','Pixels',...
                           'PaperUnits','Inches',...
                           'Color',[0 0 0],...
                           'PaperPosition',[1 1 1920 1180]./dpi);
        movAxes = axes('Parent',movFigure,'Position',[0 0 1 1],'DataAspectRatio',[1,1,1],'XTick',[],'YTick',[]);
        movImage = image(cdata, 'Parent',movAxes);
        set(movAxes,'XTick',[],'YTick',[]);
        hStrainText = gobjects(96,1);

        for cnt = 1:numel(hStrainText)

            WellLbl = {WellOut(cnt).WellID};
            StrainLbl = WellOut(cnt).StrainID;
            hStrainText(cnt) = text(imPix(cnt,2),imPix(cnt,1),...
                                    [WellLbl{:},'-',StrainLbl{:}],...
                                    'FontWeight','bold',...
                                    'Color',[1 1 1],...
                                    'VerticalAlignment','Bottom',...
                                    'Parent',movAxes);

        end
        mov(timept).cdata = hardcopy(movFigure, '-Dzbuffer','-r150');
        delete(movFigure);
    end
end

function resetODGUI

    global ODData hODGUI hODISP
    numTimeIdx = numel(ODData.mov); 
    for n = 1:size(ODData.ImageVars.StrainID,1);
        WellMenu(n,1) = {[ODData.ImageVars.StrainID{n,1},'-',ODData.ImageVars.StrainID{n,2}]};
    end
    WellMenu = sort(WellMenu);
    set(hODGUI.hWellSelect,'String',WellMenu);
    set(hODGUI.hTimeSlider,...
        'value',1,...
        'min',1,'max',numTimeIdx,...
        'SliderStep',[1/(numTimeIdx-1) 1/(numTimeIdx-1)]);
    set(hODISP.hTimeSlider,...
        'value',1,...
        'min',1,'max',numTimeIdx,...
        'SliderStep',[1/(numTimeIdx-1) 1/(numTimeIdx-1)]);
    if isfield(ODData, 'ImageStack')
     ODData = rmfield(ODData, 'ImageStack');
     navIm = imread('ODELAYGUI.jpg');
     hODISP.hWellIm   = image(navIm,'Parent',hODISP.hImageAx);
     set(hODISP.hImageAx,'XTick',[],'YTick',[],'Visible','off');  
    end
     ODData.timeIdx = get(hODGUI.hTimeSlider,'Value');
   

    set(hODGUI.hNavContIm, 'CData',ODData.mov(ODData.timeIdx).cdata);
    set(hODGUI.hTimeEdit,'String',num2str(ODData.timeIdx));
    set(hODGUI.hExpText,'String',ODData.Experiment_Name);
    
end

function deleteFigures
% Delete figures after loading a new data set.  
global hODGUI hODISP

    for n=1:numel(hODGUI.figGrowthCs)
        if ishandle(hODGUI.figGrowthCs(n)) &&...
                    strcmp(get(hODGUI.figGrowthCs(n), 'type'), 'figure')
            close(hODGUI.figGrowthCs(n));
            hODGUI.figGrowthCs(n)=0;
        else
            hODGUI.figGrowthCs(n)=0;
        end

    end
% clear global
end

%% Generate Plots and Non-CallBack Functions
function GenerateViolinPlots(ImageVars,Tracks2)
global ODData
colInd =[1:16];
lag = 6;
dbl = 7;
a = 1;
b = 2;
% Initialize Strain ID and Experiment Parameters
Experiment_Name = ODData.Experiment_Name;
StrainID = sortrows(ImageVars.StrainID,1);

strCnt =1;
numelData = zeros(numel(Tracks2),1);
wellInd = 1:numel(Tracks2);
cntr = 1;
for well = wellInd
    numelData(strCnt,:) = size(Tracks2(well).ObjectInfo.FitDataGomp,1);
    LblData(strCnt,:) = [StrainID(well,2),...
                         StrainID(well,1),...
                         StrainID(well,4),...
                         [],...
                         {well},...
                         cntr,....
                         [StrainID{well,2},' ',...
                          [],' ',...
                          StrainID{well,1}]];
    strCnt = strCnt+1;
end


pRange   = 0:100;
popData  = NaN(strCnt-1,numel(colInd),max(numelData(:,1)));
percData = zeros(strCnt-1,numel(colInd),numel(pRange));
strCnt =1;

for well = 1:96
    for col = 1:numel(colInd)
        tempData = extractFitData(Tracks2, well, colInd(col));
        popData(strCnt,col,1:size(tempData,1)) = tempData;
        percData(strCnt,col,:) = prctile(popData(strCnt,col,:),pRange);
    end
    strCnt = strCnt+1;
end

timePoint = 60*48; %Time in Minutes
[popAreas] = calcArea(popData, timePoint);
popAreas  = sort(popAreas,2);
sortInd = 96:-1:1;
[~,sortInd]  = sort(LblData(:,1));

% [~,sortInd]  = sort(squeeze(percData(:,7,50)));
%Get Indicies of various DataSets


figure1 = figure('Color',[1 1 1],...
                 'Units', 'Inches',...
                 'PaperPositionMode','manual',...
                 'PaperSize',[8.5,10],...
                 'PaperPosition',[0.25,0.25,8,9.75],...
                 'Position', [0.5 0.5 6.5 9.75]);
left   = 1.1;
bottom = 0.4;
width  = 1.65;
height = 8.75;
spacing = 0.05;
annotation('textbox',[0.10,9.25,5.5,0.5]./[8,9.75,8,9.75],...
           'String',Experiment_Name,...
           'FontWeight','bold',...
           'FontSize',16,... ...'FitBoxToText',
            'LineStyle','none');
        
ViolinPlot(figure1,...
           popAreas(sortInd,:),...
           LblData(sortInd,6),...
           'Area',...
           '',...
           [left,bottom,width,height]);

ViolinPlot(figure1,...
           popData(sortInd,dbl,:),...
           [],...LblData(sortInd,1),...
           'Dbl',...
           '',...
           [left+(width+spacing),bottom,width,height]);

ViolinPlot(figure1,...
           popData(sortInd,lag,:),...
           [],...LblData(sortInd,1),...
           'Lag',...
           '',...
           [left+2*(width+spacing),bottom,width,height]);


end

function [output] = extractFitData(Tracks,trackInd, fitInd)

for well = 1:size(Tracks,1)
     wellPop(well) = size(Tracks(well).ObjectInfo.FitDataGomp,1);
end

output = NaN(max(wellPop(:)),numel(trackInd));

    for cnt = 1:numel(trackInd)
        well = trackInd(cnt);
        FitData = Tracks(well).ObjectInfo.FitDataGomp;
        flagInd = FiltFitData(FitData);
        numInd = sum(flagInd);
        if isfield(Tracks(well).ObjectInfo, 'FitDataGomp');
            output(1:numInd,cnt)= Tracks(well).ObjectInfo.FitDataGomp(flagInd,fitInd);
        end
    end

end

function flagInd = FiltFitData(FitData)
%% FitData Column Key 
%Col     1   2   3   4     5     6     7     8     9       10        11        12       13
%Header 'a' 'b' 'c' 'd' 'fval' 'Tlag' 'Td' 'Tex' 'ATex' 'Aplateau' 'TdFlag' 'TexFlag' 'TVmax'
%     a:        Gompertz function value, a for y=a+b*exp(-exp(-ct+d))
%     b:        Gompertz function value, b for y=a+b*exp(-exp(-ct+d))
%     c:        Vmax Td=(2*log(2))/(3*Vmax);
%     d:        Tlag
%     fval:     Sum of squares (modeled versus experimental) from fmincom
%     Tlag:     Extracted lag time
%     Td:       Extracted doubling time
%     Tex:      Time at which modeled curve exits exponential phase
%               Defined by second x-intercept of the third derivative  
%     ATex:     Area of the modeled microcolony at exit from exponential phase
%     Aplateau: Area of the modeled microcolony once carrying capacity is reached  
%     TdFlag:   1 if maximum growth, the point at which doubling time is
%               calculated, occurs after the last experimental data point.
%               0 if doubling time is calculated at a time point within the
%               period monitored.
%     TexFlag:  1 if exit from exponential phase occurs after the last
%               experimental data point, 0 if within period monitored. 
%     TVmax:    Time at which maximal growth rate is achieved and doubling
%               time is calculated.
%     For the above columns 'NaN' is entered for groups excluded from
%     modeling due to paucity of experimental data or lack of growth. 

     flagInd = (FitData(:,11)==0&...
                FitData(:,6)<3000&...
                FitData(:,7)<1000&...
                FitData(:,13)-FitData(:,6)>40);
end

function [popAreas] = calcArea(popData, timePoint)

popAreas = zeros(size(popData,1),size(popData,3));
% 6    Tlag:     Extracted lag time
% 7    Td:       Extracted doubling time
% 8    Tex:      Time at which modeled curve exits exponential phase
%                Defined by second x-intercept of the third derivative  
% 9    ATex:     Area of the modeled microcolony at exit from exponential phase

%                experimental data point, 0 if within period monitored. 
% 13   TVmax:    Time at which maximal growth rate is achieved and doubling
%                time is calculated.
% 14   Tplat:    The time 
% col = [6,7,8,9,13,14];
    

    for row = 1:size(popData,1)
        aVec = squeeze(popData(row,1,:));
        bVec = squeeze(popData(row,2,:));
        vmax = squeeze(popData(row,3,:));
        tlag = squeeze(popData(row,4,:));
        yn=aVec+bVec.*exp(-exp((vmax.*exp(1)./bVec).*(tlag-timePoint)+log((3+sqrt(5))/2)));
        popAreas(row,:) = yn';
    end
% a    =x(1);
% b    =x(2);
% vmax =x(3);
% tlag =x(4);
% 
% yn=a+b.*exp(-exp((vmax*exp(1)/b).*(tlag-tdata)+log((3+sqrt(5))/2)));

end

function ViolinPlot(figure1, StrainData, StrainLabels, paramLbl, TitleBlock, plotPos)
             
switch paramLbl
    case 'Dbl'
    xRange = [25, 600];
    xStep = 5;
    xLabel = 'Doubling Time Minutes';
     titleFrag = 'Doubling Time';
    case 'Lag'
    xRange = [0, 2000];
    xStep = 10;
    xLabel = 'Lag Time Minutes';
    titleFrag = 'Lag Time';
    case 'Area'
    xRange = [0, 30];
    xStep = 0.25;
    xLabel = 'log2 Area';
    titleFrag = 'log2 Area';
end

sizeData = size(StrainData);
if numel(sizeData>2);
    StrainData = squeeze(StrainData);
end

titleBlock = {[TitleBlock,' ',titleFrag]};

Label_Font = 7;
Title_Font = 10;
Number_Font = 6;
Legend_Font = 6;

wScale = 0.9/2;
xLabelPos = repmat(xRange(1)-diff(xRange)*0.05,1,numel(StrainLabels));
yLabelPos = [1:numel(StrainLabels)];

violinAxes = axes('Parent',figure1,...
                  'XLim',xRange,...
                  'YLim',[0 size(StrainData,1)+1],...
                  'Units','Inches',...
                  'Position',plotPos,...
                  'box','on',...
                  'LineWidth',2,...
                  'FontSize',Legend_Font,...
                  'TickLength',[0.0025,0.0025],...
                  'YTickLabel',[]);...xLabelPos);
              
hold(violinAxes, 'on')             


nbins = xRange(1):xStep:xRange(2);             
normVirts = zeros(size(StrainData,1),2*numel(nbins));
xVirts = repmat([nbins,fliplr(nbins)]',1,size(StrainData,1));
yVirts = zeros(size(xVirts));

for cnt = 1:size(StrainData,1)
    virts = hist(StrainData(cnt,:),nbins);
    normVirts(cnt,:) = [virts./max(virts(2:end-1)),-fliplr(virts./max(virts(2:end-1)))].*wScale; 
    yVirts(:,cnt) = normVirts(cnt,:)'+cnt;
end
zVirts = ones(size(yVirts));
hPatches = patch(xVirts, yVirts, zVirts,'b',...
                 'EdgeColor','none',...
                 'Parent',violinAxes);
 hYTick        = text(xLabelPos,...
                      yLabelPos,...
                      StrainLabels,...
                      'FontWeight', 'bold',...
                      'FontSize', Label_Font,...
                      'HorizontalAlignment','right',...
                      'rotation',0);             
XTickLabel = get(gca,'XTickLabel');
XTick = get(gca,'XTick');
yTickPos = repmat(-1,1,numel(XTick));
xTickPos = XTick;
set(gca,'XTickLabel',[]);
hxTick        = text(xTickPos(2:end),...
                     yTickPos(2:end),...
                     XTickLabel(2:end,:),...
                     'FontWeight', 'bold',...
                     'FontSize', Number_Font,...
                     'HorizontalAlignment','left',...
                     'rotation',-90);
set(violinAxes,'box','on');
title( titleBlock,...
       'FontSize',Title_Font,...
       'FontWeight','bold');
end

function GenerateWellGrowthCurves
global hODGUI hODISP ODData
   
    if isfield(hODISP, 'hLinePlots'); 
        validHandles = ishghandle(hODISP.hLinePlots);
        delete(hODISP.hLinePlots(validHandles));
        hODISP = rmfield(hODISP,'hLinePlots');
    end
        
    WellData = ODData.WellData(ODData.wellIndx);
    Tracks = ODData.Tracks2(ODData.wellIndx);
    
    TimePoints = Tracks.ObjectInfo.TimePoints';
    FitData = Tracks.ObjectInfo.FitDataGomp;
    AreaData = Tracks.ObjectInfo.ObjectArea;
    flagIndx = (FitData(:,11)==0&...
                ...FitData(:,2)>2.25&...
                FitData(:,6)<3000&...
                FitData(:,7)<500);

    meanFitData = mean(FitData(flagIndx,:));
    stdFitData  = std(FitData(flagIndx,:));
    ntot = size(FitData,1);
    nfit = sum(flagIndx);

    xMax = max(sum(~isnan(AreaData),2));

    Label_Font = 12;
    Title_Font = 12;
    Number_Font = 11;
    Legend_Font = 9;

    set(hODISP.hGrowthCurves,...
        'FontSize',Number_Font,...
        'FontWeight','bold',...
        'FontSize',Number_Font,...
        'YLim',[0,20],...
        'XLim',[0,(floor(max(TimePoints)/(60*24))+1)*1500],...
        'LineWidth',2,...
        'YColor', [0 0 0]);
    

    hODISP.hLinePlots = line(TimePoints(1:xMax), log2(AreaData(:,1:xMax)),...
                             'Color',[0 0 0],...
                             'Parent',hODISP.hGrowthCurves,...
                             'ButtonDownFcn',@guiIdGCs);
    box(hODISP.hGrowthCurves,'on');
    xlabel(hODISP.hGrowthCurves,'Time (min)','FontSize',Label_Font);
    ylabel(hODISP.hGrowthCurves,'log_2[Area]','FontSize',Label_Font);
    if numel(meanFitData)>1&& ~isfield(hODISP, 'tdText');
    hODISP.tdText = text(0.025,0.925,...
                  ['t_d = ',num2str(meanFitData(7),'%3.0f'),' +/- ', num2str(stdFitData(7),'%3.0f')],...
                  'Units','normalized',...
                  'FontWeight','bold',...
                  'FontSize',Legend_Font,...
                  'Parent',hODISP.hGrowthCurves);

    hODISP.tlagText = text(0.025,0.825,...
                  ['t_l_a_g = ',num2str(meanFitData(6),'%4.0f'),' +/- ', num2str(stdFitData(6),'%4.0f')],...
                  'Units','normalized',...
                  'FontWeight','bold',...
                  'FontSize',Legend_Font,...
                  'Parent',hODISP.hGrowthCurves);
    hODISP.nText = text(0.025,0.725,...
                  ['n_f_i_t = ',num2str(nfit),' of ', num2str(ntot)],...
                  'Units','normalized',...
                  'FontWeight','bold',...
                  'FontSize',Legend_Font,...
                  'Parent',hODISP.hGrowthCurves);
              
    elseif isfield(hODISP, 'tdText')
        set(hODISP.tdText, ...
            'String',['t_d = ',num2str(meanFitData(7),'%3.0f'),' +/- ', num2str(stdFitData(7),'%3.0f')]);
        set(hODISP.tlagText,...
            'String',['t_l_a_g = ',num2str(meanFitData(6),'%4.0f'),' +/- ', num2str(stdFitData(6),'%4.0f')]);
        set(hODISP.nText,...
            'String',['n_f_i_t = ',num2str(nfit),' of ', num2str(ntot)]);
    end
end
%!!!! Function to generate Patches of interest
function GenerateWellViolinPlots
global hODGUI hODISP ODData

    if isfield(hODISP, 'hViolinPatches'); 
        validHandles = ishghandle(hODISP.hViolinPatches)&hODISP.hViolinPatches~=0;
        delete(hODISP.hViolinPatches(validHandles));
        hODISP = rmfield(hODISP,'hViolinPatches');
    end
    
    WellData = ODData.WellData(ODData.wellIndx);
    Tracks = ODData.Tracks2(ODData.wellIndx);
    TimePoints = Tracks.ObjectInfo.TimePoints';
    FitData = Tracks.ObjectInfo.FitDataGomp;
    flagIndx = Tracks.ObjectInfo.flagIndex;


                         
fitCol = [7,6,10];
yRange = [25,250;
          0,2000;
          0,30];
      
Title_Font = 10;
Number_Font = 6;
Legend_Font = 6;

wScale = 0.75;

numbins = 100;
normVirts = zeros(1,numbins);

for cnt = 1:3
    nbins(cnt,:) = linspace(yRange(cnt,1),yRange(cnt,2),numbins);
    virts(cnt,:) = hist(FitData(:,fitCol(cnt)),nbins(cnt,:));
    normVirts(cnt,:) = [virts(cnt,:)./max(virts(cnt,2:end-1))].*wScale; 
end


set(hODISP.hViolinsTdbl, 'YLim',[0, 1.1*max(normVirts(1,:))],...
                         'XLim',[nbins(1,1),nbins(1,end)],...
                         'YTick',0.55*max(normVirts(1,2:end-1)),...
                         'ButtonDownFcn',@axesPosition);

                     
set(hODISP.hViolinsTLag, 'YLim',[0, 1.1*max(normVirts(2,2:end-1))],...
                         'XLim',[nbins(2,1),nbins(2,end)],...
                         'YTick',0.55*max(normVirts(2,2:end-1)),...
                         'ButtonDownFcn',@axesPosition);

set(hODISP.hViolinsArea, 'YLim',[0, 1.1*max(normVirts(3,2:end-1))],...
                         'YTick',0.55*max(normVirts(3,2:end-1)),...
                         'XLim',[nbins(3,1),nbins(3,end)],...
                         'ButtonDownFcn',@axesPosition);
                     
% Callout to remove Patch
hODISP.hViolinPatches = gobjects(3,1);

hODISP.hViolinPatches(1) = line(nbins(1,:), normVirts(1,:),...
                                'Color',[0 0 1],...
                                'LineWidth',2,...
                                'HitTest','off',...
                                'Parent',hODISP.hViolinsTdbl);
hODISP.hViolinPatches(2) = line(nbins(2,:), normVirts(2,:),...
                                'Color',[0 0 1],...
                                'LineWidth',2,...
                                'HitTest','off',...
                                'Parent',hODISP.hViolinsTLag);
hODISP.hViolinPatches(3) = line(nbins(3,:), normVirts(3,:),...
                                'Color',[0 0 1],...                                
                                'LineWidth',2,...
                                'HitTest','off',...
                                'Parent',hODISP.hViolinsArea);
ODData.vPlotBins = nbins;

end

function GenerateWellGrowthTracks
global ODData hODISP hODGUI

    if isfield(hODISP, 'hTrackPlots'); 
        validHandles = ishghandle(hODISP.hTrackPlots);
        delete(hODISP.hTrackPlots(validHandles));
        hODISP = rmfield(hODISP,'hTrackPlots');
    end
    
    if isfield(ODData.Tracks2(ODData.wellIndx).ObjectInfo, 'ObjectTrack')
        ObjectTrack = ODData.Tracks2(ODData.wellIndx).ObjectInfo.ObjectTrack;
    else
        ObjectTrack = ODData.Tracks2(ODData.wellIndx).ObjectInfo.ObjectTrac;
    end
    flagIndx = ODData.Tracks2(ODData.wellIndx).ObjectInfo.flagIndex;

%     if isfield(ODData.WellOut.ObjectCentX)&isfield(ODData.WellOut.ObjectCentY)
%         
%         
%     else
        ObjectXval = NaN(size(ObjectTrack));
        ObjectYval = NaN(size(ObjectTrack));

        for n = 1:size(ObjectTrack,1);
            for m=1:sum(~isnan(ObjectTrack(n,:)))-1 
                objectnum = ObjectTrack(n,m);
    %            if objectnum <size(ODData.WellOut(ODData.wellIndx).RegionStats(m,1).Centroid,1);
                 ObjectXval(n,m)   = ODData.WellOut(ODData.wellIndx).RegionStats(m,1).Centroid(objectnum,1);
                 ObjectYval(n,m)   = ODData.WellOut(ODData.wellIndx).RegionStats(m,1).Centroid(objectnum,2);
    %            elseif m>1
    %             ObjectXval(n,m) = ObjectXval(n,m-1);
    %             ObjectYval(n,m) = ObjectYval(n,m-1);
    %            end

            end
        end

%     end
    hODISP.hTrackPlots  = line(ObjectXval',ObjectYval',...
                               'Parent',hODISP.hImageAx,...
                               'ButtonDownFcn',@guiTracks); 
    set(hODISP.hTrackPlots( flagIndx),'Color','g');
    set(hODISP.hTrackPlots(~flagIndx),'Color','y');
    
end

function updateWellDisp
   global ODData hODGUI hODISP
    
   if isfield(ODData, 'ImageStack');
    imSelect = get(hODISP.hContrastSelect,'Value');
    switch imSelect
        case 1 % Bright Field Image
            dispImage = ODData.ImageStack(ODData.timeIdx).Image;
        case 2 % Invert Image
            tempImage = ODData.ImageStack(ODData.timeIdx).Image;
            dispImage = intmax('uint16')-tempImage;
        case 3 % Threshold Image
           filtImage=imfilter(ODData.ImageStack(ODData.timeIdx).Image,fspecial('average',50),'replicate');
           tempImage = filtImage-ODData.ImageStack(ODData.timeIdx).Image;

%             tempImage =  intmax('uint16')-AnImage;
            threshold =...
            ODData.WellOut(ODData.wellIndx).BinaryData.bwThresh(ODData.timeIdx);
        
            ImageHist = imhist(tempImage, double(intmax('uint16')));
            [thrshVal] = Image_Segment(tempImage, ImageHist);
            [~,maxind] = max(ImageHist(2:end-1));
            BW_Maxoffset = abs(thrshVal-maxind)+1;
            threshold = round(1.6*BW_Maxoffset+maxind);
            
            classtype = class(tempImage);

            switch classtype
                case 'uint16'
                    BW_Image = tempImage>threshold;
                case 'logical'
                    BW_Image = ~tempImage;
            end
           dialateObject = strel('disk',2,0);
           BW_Image  = imdilate(BW_Image, dialateObject);
           BW_Image  = imfill(BW_Image, 'holes');
           BW_Image  = imerode(BW_Image, dialateObject);
           dispImage = uint16(bwareaopen(BW_Image,16,8)).*intmax('uint16');
           
        case 4
             dispImage = ODData.ImageStack(ODData.timeIdx).Image;
          
    end
    
    
    set(hODISP.hWellIm,'CData',repmat(dispImage,1,1,3));
   end
   
   set(hODISP.hTimeSlider, 'Value', ODData.timeIdx);
   set(hODISP.hTimeEdit,'String',num2str(ODData.timeIdx));
    
end

function updateODGUI

    global ODData hODGUI hODISP
    set(hODGUI.hTimeSlider,'Value', ODData.timeIdx);
    set(hODGUI.hNavContIm, 'CData', ODData.mov(ODData.timeIdx).cdata);
    set(hODGUI.hTimeEdit,  'String',num2str(ODData.timeIdx));

end

function guiIdGCs(hLine,events)
global hODISP ODData
      wellIndx    = ODData.wellIndx;
      lineIdx = hODISP.hLinePlots == hLine;
      FitData = ODData.Tracks2(wellIndx).ObjectInfo.FitDataGomp(lineIdx,:);
      flagIndx = ODData.Tracks2(wellIndx).ObjectInfo.flagIndex;
      
      set(hODISP.hLinePlots( flagIndx),  'Color', [0    0   0],  'LineWidth',1);
      set(hODISP.hLinePlots(~flagIndx),  'Color', [0.85 0.85 0.85], 'LineWidth',1);
      set(hLine, 'Color',[1,0,0], 'LineWidth',3);
          
      xData = get(hLine,'XData');
      gData = gompFunction(FitData(1:4),xData);
      if ~isfield(hODISP, 'gompPlot'); 
          hODISP.gompPlot = line(xData,gData,...
                                 'Color', [ 0 1 0],...
                                 'LineWidth',2,...
                                 'Parent',hODISP.hGrowthCurves);
      else
          set(hODISP.gompPlot, 'XData',xData, 'YData',gData);
      end
      
      if isfield(hODISP,'hTrackPlots')
            hTrack = hODISP.hTrackPlots(lineIdx);
            set(hODISP.hTrackPlots(flagIndx), 'Color', [0 1 0], 'LineWidth',1); 
            set(hODISP.hTrackPlots(~flagIndx), 'Color', 'y', 'LineWidth',1); 
            set(hTrack, 'Color', [1 0 0], 'LineWidth',2); 
      end
              
end

function guiTracks(hTrack,events)
    global ODData hODISP
      wellIndx    = ODData.wellIndx;
      trackIdx = hODISP.hTrackPlots == hTrack;
      FitData = ODData.Tracks2(wellIndx).ObjectInfo.FitDataGomp(trackIdx,:);
      flagIndx = ODData.Tracks2(wellIndx).ObjectInfo.flagIndex;
           
      set(hODISP.hTrackPlots( flagIndx),'Color','g', 'LineWidth',1);
      set(hODISP.hTrackPlots(~flagIndx),'Color','y', 'LineWidth',1);
      set(hTrack,'Color',[1,0,0], 'LineWidth',2);
      
      hLine = hODISP.hLinePlots(trackIdx);
      
      set(hODISP.hLinePlots(flagIndx), 'Color',[0 0 0], 'LineWidth',1);
      set(hODISP.hLinePlots(~flagIndx),'Color',[ 0.85 0.85 0.85], 'LineWidth',1);
      set(hLine, 'Color',[1,0,0], 'LineWidth',3);
          
      xData = get(hLine,'XData');
      yData = get(hLine,'YData');
      gData = gompFunction(FitData(1:4),xData);
      if ~isfield(hODISP, 'gompPlot'); 
          hODISP.gompPlot = line(xData,gData,...
                                 'Color', [ 0 1 0],...
                                 'LineWidth',2,...
                                 'Parent',hODISP.hGrowthCurves);
      else
          set(hODISP.gompPlot, 'XData',xData, 'YData',gData);
      end    
      
end

function guiContrastSelect(hObject, events)
 
    updateWellDisp

end

function patchesSelect(hPatch,events, eventCase)
global hODISP hODGUI ODData
% Get the appropriate axes
curAx = gca;
currpt = get(gca,'CurrentPoint');
xLim = get(gca,'XLim');
yLim = get(gca,'YLim');

 
if  currpt(1,1)>xLim(1) & currpt(1,1) < xLim(2) &...
    currpt(1,2)>yLim(1) & currpt(1,2) < yLim(2);

    if currpt(1,1)<xLim(1); currpt(1,1) = xLim(1);end
    if currpt(1,1)>xLim(2); currpt(1,1) = xLim(2);end
    
    switch eventCase
        case 1 % button down
          if hODISP.hViolinsTdbl==curAx |... 
             hODISP.hViolinsTLag==curAx |... 
             hODISP.hViolinsArea==curAx;
               ODData.startPatch = true;
               ODData.initPnt = currpt(1,1:2);
              %If there is a patch Remove it
              if isfield(hODISP, 'hSelectPatch'); 
                 validHandles = ishghandle(hODISP.hSelectPatch)&hODISP.hSelectPatch~=0;
                 delete(hODISP.hSelectPatch(validHandles));
              end
              xVirts = [ODData.initPnt(1);
                         ODData.initPnt(1);
                         ODData.initPnt(1);
                         ODData.initPnt(1)];
              yVirts = [yLim(2);yLim(1);yLim(1);yLim(2)];

              %Create New Patch
              hODISP.hSelectPatch = patch(xVirts,yVirts,...
                                         'r',...
                                         'FaceVertexAlphaData',0.005,...
                                         'HitTest','off',...
                                         'Parent',curAx);
          end
          
        case 2 % button motion
           if ODData.startPatch    
               ODData.finPnt = currpt(1,1:2);
               xVirts = [ODData.initPnt(1);
                         ODData.initPnt(1);
                         ODData.finPnt(1);
                         ODData.finPnt(1)];
               yVirts = [yLim(2);yLim(1);yLim(1);yLim(2)];
                
               set(hODISP.hSelectPatch, 'XData',xVirts,...
                                        'YData',yVirts);

           end
           
        case 3 % button up
          if ODData.startPatch    
               ODData.startPatch = false;
               ODData.finPnt = currpt(1,1:2);
               xVirts = [ODData.initPnt(1);
                         ODData.initPnt(1);
                         ODData.finPnt(1);
                         ODData.finPnt(1)];
                yVirts = [yLim(2);yLim(1);yLim(1);yLim(2)];

                set(hODISP.hSelectPatch, 'XData',xVirts,...
                                         'YData',yVirts);
                fitCol = [7,6,10];
                colIndx = [hODISP.hViolinsTdbl==curAx,... 
                           hODISP.hViolinsTLag==curAx,... 
                           hODISP.hViolinsArea==curAx];
                col = fitCol(colIndx);
                wellIndx    = ODData.wellIndx;
                FitData = ODData.Tracks2(wellIndx).ObjectInfo.FitDataGomp;
                flagIndx = FitData(:,col)>min(xVirts)&...
                           FitData(:,col)<max(xVirts);
                set(hODISP.hLinePlots( flagIndx),  'Color', [0    0   0],  'LineWidth',1);
                set(hODISP.hLinePlots(~flagIndx),  'Color', [0.85 0.85 0.85], 'LineWidth',1);
                
                hands = get(hODISP.hGrowthCurves,'Children');
                set(hODISP.hGrowthCurves,'Children',...
                                        [hands(1:4);...
                                        hODISP.hLinePlots(flagIndx);...
                                        hODISP.hLinePlots(~flagIndx)]);
                if isfield(hODISP,'hTrackPlots')
                    set(hODISP.hTrackPlots(flagIndx), 'Color', [1 0 0], 'LineWidth',1); 
                    set(hODISP.hTrackPlots(~flagIndx), 'Color', 'y', 'LineWidth',1); 
                end
           end

    end
end


    
end

function axesPosition(hObject,events)
global hODISP hODGUI ODData

pointerPos = get(hODISP.hViolinsTdbl, 'CurrentPoint');
yVal = round(pointerPos(1,2));
GenerateWellViolinPlots;


end

function [k_segment] = Image_Segment(AnImage, counts)
%% Image Segmentation
%==========================================================================
%  Image Segment breaks an image down into descreat parts and uses the
%  maximum pixel value in the individual reagion. Then from each region the
%  max value is accumulated and the pixel value with the highest number of
%  votes becomes the threshold value. 
%==========================================================================
      % Determin Image Bit Depth if not already known
      classname = class(AnImage);
      bitdepth = intmax(classname);
   
      % Segment image by creating vectors from linear segments of the image
      [nrow, ncol] = size(AnImage);
      
      dcol = 1:25:ncol;
      drow = 1:25:nrow;
      
      max_pix_hist = zeros(1,bitdepth);
      
      for c = 1:numel(dcol)-1
          for r = 1:numel(drow)-1
              imseg = AnImage(drow(r):drow(r+1),dcol(c):dcol(c+1));
              max_pix = max(imseg(:))+1;
              max_pix_hist(1,max_pix) = max_pix_hist(1,max_pix)+1;
          end
      end  
          
      %Find max value of histogram segments
      [~, k_segment] = max(max_pix_hist(2:bitdepth-1));
      k_segment = k_segment+1;
    
end


   
