# Supplementary material for: One-Cell Doubling Evaluation by Living Arrays of Yeast, ODELAY!
Source: G3 (Bethesda). 2016 Nov 16;7(1):279–88. doi: 10.1534/g3.116.037044 (PMC5217116; doi:10.1534/g3.116.037044)
Supplement: Supplementary file 3 [file 279FileS2.zip › ODELAY Software and Example Dataset/ODELAY Image Processing Tool/ODELAY_matfile_xlsOut.m]

function ODELAY_matfile_xlsOut(WellData, Tracks, BaseFileName)
%==========================================================================
%% Author: Thurston Herricks 
% Institute for Systems Biology
% 401 Terry Ave N
% Seattle, WA 98109 USA
% Emails: 
% Thurston.Herricks@systemsbiology.org
%==========================================================================

%Generate Time Delay (Td) verses 
clear StrainID TimePoints Well_ID
% BaseFileName = 'WTSonic6 30C 2014-01-04';
numwells = size(WellData,1);


%Col     1   2   3   4     5     6     7     8     9       10        11        12       13

numwells = size(WellData,1);
% WellData = ODELAY_StrainID(WellData,[]);


for well = 1:numwells

    WellID(well,1) = {WellData(well).WellID};
    StrainID(well,1) = WellData(well).StrainID;
    numrows = size(Tracks(well).ObjectInfo.TimePoints',2);
    TimePoints(well,1:numrows) = Tracks(well).ObjectInfo.TimePoints';
    FitData =  Tracks(well).ObjectInfo.FitDataGomp;
    AreaData = Tracks(well).ObjectInfo.ObjectArea;
    diffAreaStd = nanstd(diff(log2(AreaData),1,2),1,2).^2;
    
   flagIndx = (FitData(:,11)==0&...
                FitData(:,2)>1.25&...
                FitData(:,6)<3000&...
                FitData(:,7)<750);
    nfit(well,:) = [sum(double(flagIndx)), size(flagIndx,1)];
    meanFitData(well,:) = [median(FitData(flagIndx,:),1),nfit(well,1),nfit(well,2)];
    stdFitData(well,:)  = std(FitData(flagIndx,:),1,1);
    
    
    
end

%Generate Summary File
if size(FitData,2)==13;
    Header = {'WellID','Strain ID','a','b','c','d','fval','Tlag','Td','Tex','ATex','Aplateau','TdFlag','TexFlag','TVmax', 'nFit','TotTracks'};
elseif size(FitData,2) ==17;
    Header = {'WellID', 'Strain ID','a','b','Vmax','Tlag','fval','Tlag','Td','Tex','ATex','Aplateau','TdFlag','TexFlag','TVmax', 'Tplat', 'Tplatflag','End Slope','TermFlag','nFit','TotTracks'};
end   
meanFitsize = size(meanFitData);
xlsSheet = cell(meanFitsize(1)+1,meanFitsize(2)+2);

xlsSheet(1,:) = Header(1,:);
xlsSheet(2:end,1) = WellID(:,1);
xlsSheet(2:end,2) = StrainID(:,1);
cellData = num2cell(meanFitData);

for i = 2:size(xlsSheet,1);
   xlsSheet(i,3:end) = cellData(i-1,:);
end

FileName = [BaseFileName,' Summary'];
xlswrite(FileName, xlsSheet, 'Filtered Means Summary');
clear xlsSheet Header

if size(FitData,2)==13;
    Header = {'WellID','Strain ID','a','b','c','d','fval','Tlag','Td','Tex','ATex','Aplateau','TdFlag','TexFlag','TVmax'};
elseif size(FitData,2) ==17;
    Header = {'WellID', 'Strain ID','a','b','Vmax','Tlag','fval','Tlag','Td','Tex','ATex','Aplateau','TdFlag','TexFlag','TVmax', 'Tplat', 'Tplatflag','End Slope','TermFlag'};
end   

stdFitsize = size(stdFitData);
xlsSheet = cell(stdFitsize(1)+1,stdFitsize(2)+2);

xlsSheet(1,:) = Header(1,:);
xlsSheet(2:end,1) = WellID(:,1);
xlsSheet(2:end,2) = StrainID(:,1);
cellData = num2cell(stdFitData);
for i = 2:size(xlsSheet,1);
   xlsSheet(i,3:end) = cellData(i-1,:);
end

xlswrite(FileName, xlsSheet, 'Std Summary');

clear xlsSheet StrainID
% ODELAY_Heatmaps(WellData, BaseFileName);

%Generate Individual Strain Data

for well = 1:numwells
    FitData = Tracks(well).ObjectInfo.FitDataGomp;
    AreaData = Tracks(well).ObjectInfo.ObjectArea;
    diffAreaStd = nanstd(diff(log2(AreaData),1,2),1,2).^2;
    StrainID = WellData(well).StrainID{:};
    switch class(StrainID);
        case 'double'
            StrainID = num2str(StrainID);
    end
            
        
    WellID = WellData(well).WellID;
   FileName = [BaseFileName,'-',StrainID, '_',WellID];
if size(FitData,2)==13;
    Header = {'Strain ID','a','b','c','d','fval','Tlag','Td','Tex','ATex','Aplateau','TdFlag','TexFlag','TVmax'};
elseif size(FitData,2) ==17;
    Header = {'Strain ID','a','b','Vmax','Tlag','fval','Tlag','Td','Tex','ATex','Aplateau','TdFlag','TexFlag','TVmax', 'Tplat', 'Tplatflag','End Slope','TermFlag'};
end
 flagIndx = (FitData(:,11)==0&...
                FitData(:,2)>1.25&...
                FitData(:,6)<3000&...
                FitData(:,7)<750);

% flagIndx(:) = 1;
    
    Fitsize = size(FitData(flagIndx,:));
    xlsSheet = cell(Fitsize(1)+1, Fitsize(2)+1);

    xlsSheet(1,:) = Header(1,:);
    xlsSheet(2:end,1) = num2cell(1:Fitsize(1));
    cellData = num2cell(FitData(flagIndx,:));

    for i = 2:size(xlsSheet,1);
        xlsSheet(i,2:end) = cellData(i-1,:);
    end

  
    xlswrite(FileName, xlsSheet, 'Fit Data');
    clear xlsSheet

    Fitsize = size(FitData(~flagIndx,:));
    xlsSheet = cell(Fitsize(1)+1, Fitsize(2)+1);

    xlsSheet(1,:) = Header(1,:);
    xlsSheet(2:end,1) = num2cell(1:Fitsize(1));
    cellData = num2cell(FitData(~flagIndx,:));

    for i = 2:size(xlsSheet,1);
        xlsSheet(i,2:end) = cellData(i-1,:);
    end

    
    xlswrite(FileName, xlsSheet, 'Fit Data Rejected');
    clear xlsSheet
    
    
    AreaData = Tracks(well).ObjectInfo.ObjectArea;
    TimePoints = Tracks(well).ObjectInfo.TimePoints;
    Header = {'Colony ID','Time Points (minutes)', 'Area given in number of filled pixels'};
    Areasize = size(AreaData);
    xlsSheet = cell(Areasize(1)+2,Areasize(2)+1);

    xlsSheet(1,1:2) = Header(1,1:2);
    xlsSheet(2,2:end) = num2cell(TimePoints');
    xlsSheet(3:end,1) = num2cell(1:Areasize(1));
    cellData = num2cell(AreaData);

    for i = 3:size(xlsSheet,1);
        xlsSheet(i,2:end) = cellData(i-2,:);
    end

    xlswrite(FileName, xlsSheet, 'Area Data');
    clear xlsSheet

% ODELAY_GCPs_ARPTest(WellData(well),Tracks(well), FileName)

end
