# Supplementary material for: One-Cell Doubling Evaluation by Living Arrays of Yeast, ODELAY!
Source: G3 (Bethesda). 2016 Nov 16;7(1):279–88. doi: 10.1534/g3.116.037044 (PMC5217116; doi:10.1534/g3.116.037044)
Supplement: Supplementary file 3 [file 279FileS2.zip › ODELAY Software and Example Dataset/ODELAY Image Processing Tool/ODELAY_MatWellProcess_v6.m]

function [DataOut, BinaryData, StitchMeta, RegionStats, MovieFrame, timePoints] = ...
         ODELAY_MatWellProcess_v6(WellIn,ImageVars)
 %% ODELAY_MatWellProcess will load ODELAY Timecourse Images recorded on a single well and process them
% For use with images recorded using ODELAY_MicroscopeControl and currently
% optimized for Leica DMI6000 micrscope with a 10X 0.3NA objective and a
% Hammamatzu ORCA flash 4.0 camera

%==========================================================================
%% Author: Thurston Herricks 
% Institute for Systems Biology
% 401 Terry Ave N
% Seattle, WA 98109 USA
% Emails: 
% Thurston.Herricks@systemsbiology.org
%==========================================================================
numImages = size(WellIn.FileList,1);

numTimePoints = numImages;
timePoints = false(numTimePoints,1);
timeIndex = 1:numTimePoints;

bwThreshCorr = zeros(numTimePoints,1);
bwThresh= zeros(numTimePoints,1);
bwThreshRatio= zeros(numTimePoints,1);
bwMaxoffset= zeros(numTimePoints,1);
bwMinoffset= zeros(numTimePoints,1);
bwArea= zeros(numTimePoints,1);

for cntr = 1:numTimePoints;
    %Read in images and stitch them. 
    [RawImage, RawMeta] = ODELAY_MatReadv4(WellIn,...
                                           ImageVars,...
                                           timeIndex(cntr));
                                       
    % Use an adaptive background filter to correct for spacial intisity
    % differences
    filtImage=imfilter(RawImage,fspecial('average',50),'replicate');
    AnImage = filtImage-RawImage;
    
   % If needed invert the Image and record image meta data
   [AnImage, StitchMeta(timeIndex(cntr),1)] = InvertImage(AnImage, RawMeta, false);

   % Threshold the image and record variables that describe the Threshold
   % in terms fo the filtered image histogram
   [bwThresh(timeIndex(cntr),1),...
    bwThreshRatio(timeIndex(cntr),1),...
    bwMaxoffset(timeIndex(cntr),1),...
    bwMinoffset(timeIndex(cntr),1)] = ImageThreshold(AnImage,...
                                                     StitchMeta(timeIndex(cntr),1),...
                                                     ImageVars);
                                                 
    % Binarize the image and store it for later use in linking objects over
    % time
    bwImage = BinarizeImage(AnImage, bwThresh(timeIndex(cntr)));
    bwImages(cntr).bwImage = bwImage; 
    % record the total threshold area as a diagnostic value
    bwArea(timeIndex(cntr),1) = double(sum(bwImage(:)));

    % generate a thumbnail of the stitched image for use in the GUI later
    MovieFrame(cntr).cdata = im2uint8(imresize(RawImage,1/ImageVars.binningRate));
    if RawMeta.OverlapCount == -1
         timePoints(cntr)=false;
    else 
         timePoints(cntr) = true;
    end

end

% Use the MATLAB function regionprops to extract info on individual
% threshold objects
numTimePoints = sum(double(timePoints));
for cntr = 1:numTimePoints
    [RegionStats(timeIndex(cntr),1),...
     StitchMeta(timeIndex(cntr),1)]... 
                         = BlobAnalysis_v4(bwImages(cntr).bwImage,...
                                           StitchMeta(timeIndex(cntr),1));
end 


DataOut = ODELAY_MatCentroidAssociation(WellIn,...
                                    RegionStats,...
                                    bwImages,....
                                    StitchMeta,...
                                    timePoints,...
                                    ImageVars);

timePoints = DataOut.TimePoints;
BinaryData.bwThreshCorr  = bwThreshCorr;
BinaryData.bwThresh      = bwThresh;
BinaryData.bwThreshRatio = bwThreshRatio;
BinaryData.bwMaxoffset   = bwMaxoffset;
BinaryData.bwMinoffset   = bwMinoffset;
BinaryData.bwArea        = bwArea;


end

function DataOut = ODELAY_MatCentroidAssociation(WellIn, RegionStats,  bwImages, StitchMeta, TimePoints, ImageVars)

%==========================================================================
%% Author: Thurston Herricks 
% Institute for Systems Biology
% 401 Terry Ave N
% Seattle, WA 98109 USA
% Emails: 
% Thurston.Herricks@systemsbiology.org
%==========================================================================
% During experiments position of yeast colonies shifts due to drying of 
% agarose and causing "stage drift".  Most particle assosiation occurs in 
% the subroutine ODELAY_blob_analysis. This function assembles the 
% particle associations and builds the ObjectTrac matrix which lists all of
% the tracks found in the first image until the particles merge in the
% image.  


TimeDilute = ImageVars.TimeDilute;
trackDist = 35;...ImageVars.TrackDist;
TimePoints = TimePoints==1;
imageList = 1:numel(TimePoints);
imageIndex = imageList(TimePoints);
numImages = size(imageIndex,2);
dxyMax = zeros(numel(TimePoints),4);
numobjects = zeros(numImages,1);


    

for i = 1:numImages;
    imagenum = imageIndex(i);
    numobjects(i) = size(RegionStats(imagenum,1).Centroid,1);
    imagePos(i,:) = StitchMeta(i,1).StagePos(1,1:2)./0.65; 
end
maxobjects = max(numobjects(:));
% Generate a matrix that follows the individual linking lists 
ObjectNext = NaN(maxobjects, numel(TimePoints), 'double');
ObjectPrev = ObjectNext;
ObjectTrack = NaN(numobjects(1), numel(TimePoints));
n=1;
i=1;
while (i+n) <= numImages
   xyCent1 = zeros(size(RegionStats(imageIndex(i)).Centroid));
   xyCent2 = zeros(size(RegionStats(imageIndex(i+n)).Centroid));
    
   xyords = xyCent1;
   
   CC = bwconncomp(bwImages(i+n).bwImage, 8);
   labelBW = labelmatrix(CC);

  [imRow, imCol] = size(bwImages(i+n).bwImage);
  
   xyCent1(:,1) = RegionStats(imageIndex(i)).Centroid(:,1)+imagePos(i,1);
   xyCent1(:,2) = RegionStats(imageIndex(i)).Centroid(:,2)+imagePos(i,2);
   
   xyords(:,1) = round(RegionStats(imageIndex(i)).Centroid(:,1));
   xyords(:,2) = round(RegionStats(imageIndex(i)).Centroid(:,2));
   
   xyCent2(:,1) = RegionStats(imageIndex(i+n)).Centroid(:,1)+imagePos(i+n,1);
   xyCent2(:,2) = RegionStats(imageIndex(i+n)).Centroid(:,2)+imagePos(i+n,2);
   
   xyords(xyords(:,1)>imCol,:) = 1;
   xyords(xyords(:,2)>imRow,:) = 1;

   centInds = zeros(size(xyCent1));
   centInds(:,1) = 1:size(xyCent1,1);
   % Look for centroids that may belong to more than one "blob" (thresholded colony)
   % in the bwImage. If there is more than one centroid located within a "blob"
   % then two colonies converged and make sure they are eliminated from
   % tracking
   centInds(:,2) = labelBW(sub2ind(size(labelBW),xyords(:,2),xyords(:,1)));
   centInds(centInds(:,2)==0,:)=[];
   centXovr = false(size(xyCent1,1),size(xyCent2,1),'logical');
   centXovr(sub2ind([size(xyCent1,1),size(xyCent2,1)],centInds(:,1),centInds(:,2))) = true;
   
   dxMat = zeros(numobjects(i),numobjects(i+n));
   dyMat = zeros(numobjects(i),numobjects(i+n));
   
   
% Calculate difference between centroids in two sequential images
% rows are the index of centroids in the first image
% columns are the index of centroids in the second image or the next image
% in this way the ObjectNext is the row index of the next image timepoint
    for m = 1:numobjects(i);
        dxMat(m,:) = xyCent1(m,1)-xyCent2(:,1)';
        dyMat(m,:) = xyCent1(m,2)-xyCent2(:,2)';
    end
    % Generate magnitude data from each xy displacment
    dxDisp = dxMat;
    dyDisp = dyMat;
    
    dxyDisp = sqrt(dxDisp.^2+dyDisp.^2);
    
    %Find All Objects with a displacement of less than the tracking distance.
    relPnts = (dxyDisp<trackDist)|centXovr;  %All displacements less than 30 pix
    pnt1to2 = sum(relPnts,1)>1; %sum across rows to see if 1 object could be confused with multiple objects
    pnt2to1 = sum(relPnts,2)>1; %sum across columns to see if multiple objects then become 1 object
    
    singlePnt2Pnt = relPnts;
    
    singlePnt2Pnt(:,pnt1to2) = 0; %remove the objects that split into multiple objects 
    singlePnt2Pnt(pnt2to1,:) = 0; %remove the multiple objects that become 1 object
    
    [row, col] = find(singlePnt2Pnt==1);  
    numfound(i) = numel(row);
    logRatio(i) = abs(log2(numobjects(i)/numobjects(i+n)));
    foundratio(i) = abs(log10(numfound(i)/numobjects(i)));
   
  if foundratio(i)<1 & numfound(i)>0 ... & logRatio(i)<1;

    for cnt = 1:numfound(i)
        ObjectNext(row(cnt),imageIndex(i)) = col(cnt);
    end
        
    i=n+i; %move on to next image
    n=1;
 else
    TimePoints(imageIndex(i+n))=false;
    n=n+1;
 end
 
end

imageIndex = imageList(TimePoints);

ObjectTrack = NaN(numobjects(imageIndex(1)), numel(imageIndex));
% Place objects that were linked in the Object Next list into an easier to
% address Object Track List.  
for i = 1:numobjects(1);
    ObjectTrack(i,1)=i;
    ObjectTemp = i;...ObjectNext(i,imageIndex(1));
    for j =1:numel(imageIndex)-1
       if ~isnan(ObjectTemp) & ObjectTemp~=0 &~isnan(ObjectNext(ObjectTemp,imageIndex(j)));
           xyCent1 = zeros(1,2);
           xyCent2 = zeros(1,2);
           xyCent1(1,1) = RegionStats(imageIndex(j)).Centroid(ObjectTemp,1);
           xyCent1(1,2) = RegionStats(imageIndex(j)).Centroid(ObjectTemp,2);
           xyCent2(1,1) = RegionStats(imageIndex(j+1)).Centroid(ObjectNext(ObjectTemp,imageIndex(j)),1);
           xyCent2(1,2) = RegionStats(imageIndex(j+1)).Centroid(ObjectNext(ObjectTemp,imageIndex(j)),2);
           xyDist = sqrt(sum(xyCent1-xyCent2).^2);
           if xyDist < trackDist          
            ObjectTrack(i,j+1) = ObjectNext(ObjectTemp,imageIndex(j));
            ObjectTemp = ObjectNext(ObjectTemp,imageIndex(j));
           else
               break
           end
        else
            break
        end
    end
end

%Remove Tracks that are fewer than 5 timepoints long.  
rejInd = sum(~isnan(ObjectTrack'))<=5;
ObjectTrack(rejInd,:) = [];%Nan;

% [zerorow, ~] = find(ObjectTrack==0);
ObjectTrack(ObjectTrack==0)=NaN;

% Move data from RegionStats into independent arrays such that memory
% space is a bit more efficent to access later.

ObjectArea   = NaN(size(ObjectTrack));
ObjectCentX  = NaN(size(ObjectTrack));
ObjectCentY  = NaN(size(ObjectTrack));
trackLength = sum(~isnan(ObjectTrack),2);
for i = 1:size(ObjectTrack,1);
     
    for j=1:trackLength(i)
            objectnum = ObjectTrack(i,j);
            if ~isnan(objectnum);
                ObjectArea(i,j)   = RegionStats(imageIndex(j),1).FilledArea(objectnum,1);
                ObjectCentX(i,j)   = RegionStats(imageIndex(j),1).Centroid(objectnum,1);
                ObjectCentY(i,j)   = RegionStats(imageIndex(j),1).Centroid(objectnum,2);
            end
    end
end

%Generate Timepoints for this Data-Set
TimeVec = zeros(numel(imageIndex),1);
for i = 1:numel(imageIndex);
    imageNum = imageIndex(i);
    TimeVec(i) = StitchMeta(imageNum,1).ImageDateNum;
end

%Time is stored as a value using the MATLAB function "datenum".  The time 
%difference is calculated and then converted to minutes.  
TimeVec(:) = TimeVec(:)-TimeDilute;
DateTime = datevec(TimeVec);

% Calculate the Time points in minutes
ClockPoints = DateTime(:,3).*24*60 ...
             +DateTime(:,4).*60 ...
             +DateTime(:,5)...
             +DateTime(:,6)./60;
         
DataOut.ImageIndex  = imageIndex;   
DataOut.ClockPoints = ClockPoints;
DataOut.TimePoints  = TimePoints;
DataOut.ObjectTrack = ObjectTrack;
DataOut.ObjectArea  = ObjectArea;
DataOut.ObjectCentX = ObjectCentX;
DataOut.ObjectCentY = ObjectCentY;
DataOut.ObjectNext  = ObjectNext;
       
end

function [ImageOut, ImageMeta] = InvertImage(AnImage, ImageMeta, toggle)

if toggle

    % Determin image bit depth
    classname = class(AnImage);

    % Map image value to invert image.
    % To Do add more image classes and parse inputs.
    switch classname
        case 'uint8'
            ImageOut = intmax(classname)-AnImage;
            ImageOut(ImageOut==intmax(classname))=0;
%             ImageMeta.ImageMinMax = double(intmax(classname)-ImageMeta.ImageMinMax([2,1]));
% 
%             if ~isfield(ImageMeta, 'ImageHist')
%                 ImageMeta.ImageHist = imhist(ImageOut, double(intmax(classname)));
%             else
%                 ImageMeta.ImageHist = ImageMeta.ImageHist(end:-1:1);
%             end

        case 'uint16'

            ImageOut = intmax(classname)-AnImage;
%             ImageMeta.ImageMinMax = double(intmax(classname)-uint16(ImageMeta.ImageMinMax([2,1])));
% 
%              if ~isfield(ImageMeta, 'ImageHist')
%                   ImageMeta.ImageHist = imhist(ImageOut, double(intmax(classname)));
%             else
%                  ImageMeta.ImageHist = imhist(ImageOut, double(intmax(classname)));
%             end

        case 'logical'
            ImageOut = ~Image_In;

        otherwise
            error('ODELAY:InvertImage', 'Image type not supported');

    end

else 
   ImageOut = AnImage;
end
    
end

function BW_Image = BinarizeImage(AnImage, threshold)
classtype = class(AnImage);

switch classtype
    case 'uint16'
        BW_Image = AnImage>threshold;
    case 'logical'
        BW_Image = ~AnImage;
end

       dialateObject = strel('disk',2,0);
       BW_Image = imdilate(BW_Image, dialateObject);
       BW_Image = imfill(BW_Image, 'holes');
       BW_Image = imerode(BW_Image, dialateObject);
       BW_Image = bwareaopen(BW_Image,16,8);
       

end

function [BW_Thrsh, BW_ThrshRatio, BW_Maxoffset, BW_Minoffset]...
                       = ImageThreshold(AnImage, ImageMeta, Image_Vars)
%% ODELAY Image Threshold
%==========================================================================
%  This method can thereshold images in a couple of different ways.
%  Otsu's Method:  (Between Class Variance)
%  Image Segmentation:  (Image background max)
%  Differential K Value:  (Otsu's first derivative method)
%
% Author: Thurston Herricks 
% Institute for Systems Biology
% 401 Terry Ave N
% Seattle, WA 98109 USA
% Emails: 
% Thurston.Herricks@systemsbiology.org
%==========================================================================

% Unpack envornmental variables.
threshold_method = Image_Vars.Threshold_Method;
OffsetMult = Image_Vars.OffsetMult;
ImageHist = imhist(AnImage, double(intmax('uint16')));
% iMinMax = ImageMeta.ImageMinMax(1:2);

switch threshold_method 
    case 'Otsu'
        [thrshVal] = Otsu(AnImage, ImageHist);
             
    case 'Image_Segment'
        
        [thrshVal] = Image_Segment(AnImage, ImageHist);
            
    case 'Diff_K_Value'
        [thrshVal] = Diff_K_Value(AnImage, ImageHist);
        
    case 'Edge'
        
    
    otherwise
        error('Dude you forgot to assign a Threshold Method');

end

% fix this bump up an put in Image Segment method and Otsu Method
[~,maxind] = max(ImageHist(2:end-1));
BW_Maxoffset = abs(thrshVal-maxind)+1;
BW_Thrsh = round(OffsetMult*BW_Maxoffset+maxind);
BW_Minoffset = BW_Thrsh;...-iMinMax(1);
BW_ThrshRatio = BW_Minoffset;.../(iMinMax(2)-iMinMax(1));

end

function [k_otsu] = Otsu(AnImage, counts)
%% Otsu's Method
%==========================================================================
%  Otsu's Method:  Shamelessly riped off from the MATLAB image processing toolbox
%  function and modified to give full bitdepth coverage instead of
%  converting to 8-bit images.  
%==========================================================================
% Determin Image Bit Depth if not already known
classname = class(AnImage);
bitdepth = intmax(classname);

% Variables names are chosen to be similar to the formulas in
% the Otsu paper.
p = counts / sum(counts);
omega = cumsum(p);
mu = cumsum(p .* (1:double(bitdepth))');
mu_t = mu(end);
  
sigma_b_squared = (mu_t * omega - mu).^2 ./ (omega .* (1 - omega));

% Find the location of the maximum value of sigma_b_squared.
% The maximum may extend over several bins, so average together the
% locations.  If maxval is NaN, meaning that sigma_b_squared is all NaN,
% then return 0.
maxval = max(sigma_b_squared);
   if isfinite(maxval); k_otsu = maxval;
     else k_otsu = 0;
   end
end

function [k_segment] = Image_Segment(AnImage, counts)
%% Image Segmentation
%==========================================================================
%  Image Segment breaks an image down into descreat parts and uses the
%  maximum pixel value in the individual reagion. Then from each region the
%  max value is accumulated and the pixel value with the highest number of
%  votes becomes the threshold value. 
%==========================================================================
      % Determin Image Bit Depth if not already known
      classname = class(AnImage);
      bitdepth = intmax(classname);
   
      % Segment image by creating vectors from linear segments of the image
      [nrow, ncol] = size(AnImage);
      
      dcol = 1:25:ncol;
      drow = 1:25:nrow;
      
      max_pix_hist = zeros(1,bitdepth);
      
      for c = 1:numel(dcol)-1
          for r = 1:numel(drow)-1
              imseg = AnImage(drow(r):drow(r+1),dcol(c):dcol(c+1));
              max_pix = max(imseg(:))+1;
              max_pix_hist(1,max_pix) = max_pix_hist(1,max_pix)+1;
          end
      end  
          
      %Find max value of histogram segments
      [~, k_segment] = max(max_pix_hist(2:bitdepth-1));
      k_segment = k_segment+1;
    
end

function [k_diff] = Diff_K_Value(AnImage, hist_plot)
%% Calc Differential K Value Threshold
%==========================================================================
%This function takes 8-bit or 16-bit images and thresholds the image 
%according to a criterion defined by the Thrsh_ratio value.  When equal to 
%zero this gives the value where the histogram is essentially divided in 
%half (I think)...it works for me.
%
%Ref:  Lin, Ku Chin  Fast Image Thresholding by Finding the Zero's of the
%First Derivative of Between-Class Variance, Machine Vision Applications,
%2003, 13, 254-262.  
%==========================================================================
    % Determin Image Bit Depth if not already known
    classname = class(AnImage);
    bitdepth = intmax(classname);
   
    %Generate histograms for analysis
    
    n_hist_plot = hist_plot./numel(AnImage(Anal_Indx));

    %Calculate the Diff_K_Values from the image histograms
    i=[1:double(bitdepth)]';
    w_zero = cumsum(i.*n_hist_plot);
    u_zero = cumsum(i.*n_hist_plot)./cumsum(n_hist_plot);
    u_one = (w_zero(end)-cumsum(i.*n_hist_plot))./(1-cumsum(n_hist_plot));
    diff_val = i-(u_zero+u_one)/2;
    diff_val = fast_filter(diff_val,100);
        
    %find the regions where the diff_val crosses zero
    diff_prod = diff_val(1:end-1).*diff_val(2:end);
    diff_cros = diff_prod<0;
    k_cross = i(diff_cros);
    k_diff = max(k_cross);
     
 end
   
function [ImageStats1, ImageMeta] = BlobAnalysis_v4(BW_Image,ImageMeta)                                             
%This function uses the region properties and a Labeled binary image to 
% Label the threshold image 
ImageDim = size(BW_Image);

CC = bwconncomp(BW_Image, 8);
BW_Label = labelmatrix(CC);
ImageStats = regionprops(CC,...
                         'Centroid',...
                         'FilledArea');

fieldList = fieldnames(ImageStats);
ImageStats1 = struct([]);
numobj = size(ImageStats,1);
for n = 1:size(fieldList,1)
numcol = 0;

    switch fieldList{n};
        case 'Centroid'
           
            xyCent = zeros(numobj,2);
            for m = 1:numobj
                xyCent(m,:) = ImageStats(m,1).(fieldList{n});
            end
            ImageStats1(1).(fieldList{n}) = xyCent;
            numcol = numcol+2;

        case 'FilledArea'
           
            FilledArea = zeros(numobj,1, 'uint32');
            for m = 1:numobj
                FilledArea(m,1) = ImageStats(m,1).(fieldList{n});
            end
            ImageStats1(1).(fieldList{n}) = FilledArea;
            numcol = numcol+1;
            
        case 'Eccentricity'
            
            Eccent = zeros(numobj,1);
            for m = 1:numobj
                Eccent(m,1) = ImageStats(m,1).(fieldList{n});
            end
            ImageStats1(1).(fieldList{n}) = Eccent;
            numcol = numcol+1;

        case 'MajorAxisLength'
            
            majAxis = zeros(numobj,2);
            for m = 1:numobj
                majAxis(m) = ImageStats(m,1).(fieldList{n});
            end
            ImageStats1(1).(fieldList{n}) = majAxis;
            numcol = numcol+1;

        case 'MinorAxisLength'
            minAxis = zeros(numobj,2);
            for m = 1:numobj
                minAxis(m) = ImageStats(m,1).(fieldList{n});
            end
            ImageStats1(1).(fieldList{n}) = minAxis;
            numcol = numcol+1;
    end
end

dxyMax=[0,0]; 
overlapcount=0;
ImageStats1(1).Overlapcount = overlapcount;

end
           
