# Supplementary material for: One-Cell Doubling Evaluation by Living Arrays of Yeast, ODELAY!
Source: G3 (Bethesda). 2016 Nov 16;7(1):279–88. doi: 10.1534/g3.116.037044 (PMC5217116; doi:10.1534/g3.116.037044)
Supplement: Supplementary file 3 [file 279FileS2.zip › ODELAY Software and Example Dataset/ODELAY Image Processing Tool/ODELAY_ReprocessWell.m]

function [WellOut Tracks]  = ODELAY_ReprocessWell(WellData, WellOut, ImageVars, Tracks, well)
tic

    numImages = size(WellOut(well).FileList,1);
 
    if ~isdir(ImageVars.ImageDirectory); 
       ImageVars.ImageDirectory = uigetdir; 
    end

    [DataOut, BinaryData, StitchMeta, RegionStats, MovieFrame, timePoints] = ...
                             ODELAY_MatWellProcess_v6(WellOut(well),...
                                                       ImageVars);
                                                   
    WellOut(well,1).BinaryData   = BinaryData;
    WellOut(well,1).TimePoints   = timePoints;
    WellOut(well,1).RegionStats  = RegionStats;
    WellOut(well,1).StitchMeta   = StitchMeta;
    WellOut(well,1).MovieFrame   = MovieFrame;
    WellOut(well,1).ImageIndex   = DataOut.ImageIndex;
    WellOut(well,1).ClockPoints  = DataOut.ClockPoints;
    WellOut(well,1).ObjectArea   = DataOut.ObjectArea;
    WellOut(well,1).ObjectTrack  = DataOut.ObjectTrack;
    WellOut(well,1).ObjectCentX  = DataOut.ObjectCentX;
    WellOut(well,1).ObjectCentY  = DataOut.ObjectCentY;
    WellOut(well,1).ObjectNext   = DataOut.ObjectNext;
    toc
    Tracks(well,1).ObjectInfo = ODELAY_MatCentroidAssociation_v6(WellOut(well), ImageVars); 
    toc
end
