# Supplementary material for: One-Cell Doubling Evaluation by Living Arrays of Yeast, ODELAY!
Source: G3 (Bethesda). 2016 Nov 16;7(1):279–88. doi: 10.1534/g3.116.037044 (PMC5217116; doi:10.1534/g3.116.037044)
Supplement: Supplementary file 3 [file 279FileS2.zip › ODELAY Software and Example Dataset/ODELAY Image Processing Tool/ODELAY_StrainID.m]

function WellData = ODELAY_StrainID(WellData, StrainID)
%==========================================================================
%% Author: Thurston Herricks 
% Institute for Systems Biology
% 401 Terry Ave N
% Seattle, WA 98109 USA
% Emails: 
% Thurston.Herricks@systemsbiology.org
%==========================================================================

%Generate Time Delay (Td) verses 
numwells = size(WellData,1);

%Col     1   2   3   4     5     6     7     8     9       10        11        12       13
%Header 'a' 'b' 'c' 'd' 'fval' 'Tlag' 'Td' 'Tex' 'ATex' 'Aplateau' 'TdFlag' 'TexFlag' 'TVmax'

        for well = 1:numwells
         WellID = WellData(well).WellID;
          wellflag = 0;
          for i = 1:size(StrainID,1)
            if strcmp(StrainID{i,1}, WellData(well).WellID); 
                well_ind = i; 
                wellflag = 1; 
            end
          end

          if wellflag==1
              WellData(well,1).StrainID = StrainID(well_ind,2);
          else
              WellData(well,1).StrainID = {WellID};
          end

        end
