# Supplementary material for: One-Cell Doubling Evaluation by Living Arrays of Yeast, ODELAY!
Source: G3 (Bethesda). 2016 Nov 16;7(1):279–88. doi: 10.1534/g3.116.037044 (PMC5217116; doi:10.1534/g3.116.037044)
Supplement: Supplementary file 3 [file 279FileS2.zip › ODELAY Software and Example Dataset/ODELAY Image Processing Tool/ODELAY_Well_Generate_Movie.m]

  


wellIndx = 1;
numImages = size(WellData(wellIndx).FileList,1);
imageDim = zeros(numImages,2);
if ~isdir(ImageVars.ImageDirectory); 
    ImageVars.ImageDirectory = uigetdir; 
end

hWait = waitbar(0,'Loading Image Stack');

for n = 1:numImages;
    [ImageStack(n,1).Image, ~]  =  ODELAY_MatReadv4(WellOut(wellIndx),...
                                       ImageVars,...
                                       n);
    imageDim(n,:) = size(ImageStack(n,1).Image);
    waitbar(n/numImages,hWait,'Loading Image Stack')
end

yvals = [2280,2580];
xvals = [2000,2300];
numImage = 20;
framesize = [311,311];
for timep = 1:numImage 
    
    roi = ImageStack(timep).Image([xvals(1):xvals(2)], [yvals(1):yvals(2)]);
    
%     BinnedImage = im2uint8(imresize(roi,[1000,1000]));
    BinnedImage = im2uint8(roi);
    imageFrame = zeros(framesize,'uint8');
    imageFrame(5:305,5:305) = BinnedImage;
    
    mov(timep).cdata(:,:,1) = imageFrame;
    mov(timep).cdata(:,:,2) = imageFrame;
    mov(timep).cdata(:,:,3) = imageFrame;
    mov(timep).cmap = [];
    
end

writerObj = VideoWriter('TransReg3v1 WT slowed');
writerObj.FrameRate = 4;
open(writerObj);
for i = 1:numImage
    writeVideo(writerObj,mov(i).cdata);
end

close(writerObj)
