# Supplementary material for: One-Cell Doubling Evaluation by Living Arrays of Yeast, ODELAY!
Source: G3 (Bethesda). 2016 Nov 16;7(1):279–88. doi: 10.1534/g3.116.037044 (PMC5217116; doi:10.1534/g3.116.037044)
Supplement: Supplementary file 3 [file 279FileS2.zip › ODELAY Software and Example Dataset/ODELAY Image Processing Tool/ODELAYSaveData.m]

function ODELAYSaveData

WellDataExist = false;
WellOutExist  = false;
Tracks2Exist  = false;
Tracks3Exist  = false;
%Determin Variables in the Caller Workspace
callerVariables  = evalin('caller','who');

for n = 1:size(callerVariables,1)
    switch callerVariables{n,:}
        case 'ExperimentName'
            ExperimentName       = evalin('caller', 'ExperimentName');
        case 'Experiment_Name'
            ExperimentName       = evalin('caller', 'Experiment_Name');
        case 'CentroidAssociationVersion'
            CentroidAssociationVersion   = evalin('caller','CentroidAssociationVersion');
        case 'WellProcessVersion'
            WellProcessVersion   = evalin('caller','WellProcessVersion');
        case 'DataDirectory'
            DataDirectory    = evalin('caller','DataDirectory');
            DataDirctoryExist = true;
        case 'ImageDirectory'
            ImageDirectory   = evalin('caller','ImageDirectory');
        case 'CurrentCD'
            CurrentCD        = evalin('caller', 'CurrentCD');
        case 'ImageVars'
            ImageVars        = evalin('caller','ImageVars');
        case 'TimeDilute'
            TimeDilute       = evalin('caller','TimeDilute');
        case 'numwells'
            numwells         = evalin('caller','numwells');
        case 'saveWellFile'
            saveWellFile     = evalin('caller','saveWellFile');
        case 'WellData'
            WellData         = evalin('caller','WellData');
            WellDataExist = true;
        case 'WellOut'
            WellOut          = evalin('caller','WellOut');
            WellOutExist = true;
        case 'Tracks2'
            Tracks2          = evalin('caller','Tracks2');
            Tracks2Exist = true;  
        case 'Tracks3'
            Tracks3          = evalin('caller','Tracks3');
            Tracks3Exist = true;
         case 'tiffImageFiles'
            tiffImageFiles   = evalin('caller','tiffImageFiles');
            tiffImageFilesExist= true;
    end
end

 if ~isdir('ODELAY Well Data')
    mkdir('ODELAY Well Data');
    cd('ODELAY Well Data');
    saveWellFile = cd;
else isdir('ODELAY Well Data')
    cd('ODELAY Well Data');
    saveWellFile = cd;
 end
 
if WellDataExist&WellOutExist&Tracks2Exist&Tracks3Exist 
    for well = 1:numwells
       WellDataTemp = WellData(well);
       WellOutTemp  = WellOut(well);
       Tracks2Temp  = Tracks2(well);
       Tracks3Temp  = Tracks3(well);
       saveWellName =  [ExperimentName,'_Well_',num2str(well,'%0.2d'),'_ODELAYData'];
       save(saveWellName, 'WellDataTemp','WellOutTemp','Tracks2Temp', 'Tracks3Temp');

    end
elseif WellDataExist&WellOutExist&Tracks2Exist&~Tracks3Exist 
    for well = 1:numwells
       WellDataTemp = WellData(well);
       WellOutTemp  = WellOut(well);
       Tracks2Temp  = Tracks2(well);
       saveWellName =  [ExperimentName,'_Well_',num2str(well,'%0.2d'),'_ODELAYData'];
       save(saveWellName, 'WellDataTemp','WellOutTemp','Tracks2Temp');

    end
elseif WellDataExist&WellOutExist&~Tracks2Exist&~Tracks3Exist
     for well = 1:numwells
       WellDataTemp = WellData(well);
       WellOutTemp  = WellOut(well);
       saveWellName =  [ExperimentName,'_Well_',num2str(well,'%0.2d'),'_ODELAYData'];
       save(saveWellName, 'WellDataTemp','WellOutTemp');

     end
 elseif WellDataExist&~WellOutExist&~Tracks2Exist&~Tracks3Exist
     for well = 1:numwells
       WellDataTemp = WellData(well);
       saveWellName =  [ExperimentName,'_Well_',num2str(well,'%0.2d'),'_ODELAYData'];
       save(saveWellName, 'WellDataTemp');

    end
end

cd(fileparts(cd));

saveVariables = {'CurrentCD';...
                 'ExperimentName';...
                 'DataDirectory';...
                 'ImageDirectory';...
                 'ImageVars';...
                 'numwells';...
                 'saveWellFile';...
                 'tiffImageFiles'};

 save([ExperimentName,'_Index_ODELAYData'],saveVariables{1},'-v7.3'); 
for cnt = 2:numel(saveVariables)
     if exist(saveVariables{cnt},'var');
        save([ExperimentName,'_Index_ODELAYData'],saveVariables{cnt},'-append');
     end
 end

% 
