# Supplementary material for: One-Cell Doubling Evaluation by Living Arrays of Yeast, ODELAY!
Source: G3 (Bethesda). 2016 Nov 16;7(1):279–88. doi: 10.1534/g3.116.037044 (PMC5217116; doi:10.1534/g3.116.037044)
Supplement: Supplementary file 3 [file 279FileS2.zip › ODELAY Software and Example Dataset/ODELAY Microscope Control/InitializeControlGui.m]

function hCont = InitializeControlGui

%% ***Move to MicroscopeControlGui***
% Microscope Controls [left bottom width height]

global mP

hCont.hControlPanel = figure('Name','MATLAB Micro-Manager',...
                             'Units','Pixels',...
                             'Position',mP.posControl);
                         
hCont.hResetFunctions = uicontrol('Parent',hCont.hControlPanel,...
                                 'Style','pushbutton',...
                                 'String','Reset Fig',...
                                 'Units','normalized',...
                                 'Position',[0.94,0.4125,0.05,0.05]);

%% Stage Position Control Panel

hCont.hStagePosPanel = uipanel('Parent', hCont.hControlPanel,...
                              'Title', 'Stage Position',...
                              'Units','normalized',...
                              'BackgroundColor',get(hCont.hControlPanel,'Color')+0.05,...
                              'BorderType','line',...
                              'Position',[0.003, 0.4125,0.497,0.575]);

hCont.hFocusContAx = axes('Parent',hCont.hStagePosPanel,...
                          'Position',[0.31,0.6,0.075,0.35]);

hCont.hStageContAx = axes('Parent',hCont.hStagePosPanel,...
                          'Position',[0.01,0.6,0.35*4/5,0.35]);
                      
hCont.hNavContAx = axes('Parent',hCont.hStagePosPanel,...
                        'Units','normalized',...
                        'Position',[0.35,0.01,0.8*4/5,0.8/1.4884]);
 
focusIm     = imread('Focus Control.tif');                     
stageArrows = imread('Stage Arrows.tif');
navIm       = imread('96_well_plate_384_label.jpg');

hCont.FocusContIm = image(focusIm, 'Parent',hCont.hFocusContAx);
set(hCont.hFocusContAx,'XTick',[],'YTick',[],'Visible','off');

hCont.hStageContIm = image(stageArrows,'Parent',hCont.hStageContAx);
set(hCont.hStageContAx,'XTick',[],'YTick',[],'Visible','off');

hCont.hNavContIm   = image(navIm,'Parent',hCont.hNavContAx);
set(hCont.hNavContAx,'XTick',[],'YTick',[],'Visible','off');

hCont.htextX = uicontrol('Parent',hCont.hStagePosPanel,...
                                  'Style','text',...
                                  'String','x = ',...
                                  'BackgroundColor',get(hCont.hControlPanel,'Color')+0.05,...
                                  'Units','normalized',...
                                  'Position', mP.EditXYZPos(1,:)-[0,-0.06,0,0]);

hCont.hStagePosX = uicontrol('Parent',hCont.hStagePosPanel,...
                                  'Style','edit',...
                                  'String',num2str(500),...
                                  'Units','normalized',...
                                  'Position', mP.EditXYZPos(1,:));
                              
hCont.htextY = uicontrol('Parent',hCont.hStagePosPanel,...
                                  'Style','text',...
                                  'String','y = ',...
                                  'BackgroundColor',get(hCont.hControlPanel,'Color')+0.05,...
                                  'Units','normalized',...
                                  'Position', mP.EditXYZPos(2,:)-[0,-0.06,0,0]);
                              
hCont.hStagePosY = uicontrol('Parent',hCont.hStagePosPanel,...
                                  'Style','edit',...
                                  'String',num2str(500),...
                                  'Units','normalized',...
                                  'Position', mP.EditXYZPos(2,:));
                              
hCont.htextZ = uicontrol('Parent',hCont.hStagePosPanel,...
                                  'Style','text',...
                                  'String','z = ',...
                                  'BackgroundColor',get(hCont.hControlPanel,'Color')+0.05,...
                                  'Units','normalized',...
                                  'Position', mP.EditXYZPos(3,:)-[0,-0.06,0,0]);
                              
hCont.hStagePosZ = uicontrol('Parent',hCont.hStagePosPanel,...
                                  'Style','edit',...
                                  'String',num2str(500),...
                                  'Units','normalized',...
                                  'Position', mP.EditXYZPos(3,:));
                              
hCont.htextWell = uicontrol('Parent',hCont.hStagePosPanel,...
                                  'Style','text',...
                                  'String','Well = ',...
                                  'BackgroundColor',get(hCont.hControlPanel,'Color')+0.05,...
                                  'Units','normalized',...
                                  'Position', mP.EditXYZPos(4,:)-[0,-0.06,0,0]);
                              
hCont.hStagePosWell = uicontrol('Parent',hCont.hStagePosPanel,...
                                'Style','edit',...
                                'String',[],...
                                'Units','normalized',...
                                'Position', mP.EditXYZPos(4,:));                      
                            
hCont.htextOriginX = uicontrol('Parent',hCont.hStagePosPanel,...
                                  'Style','text',...
                                  'String','X Origin',...
                                  'BackgroundColor',get(hCont.hControlPanel,'Color')+0.05,...
                                  'Units','normalized',...
                                  'Position', mP.EditXYZPos(5,:)-[0,-0.06,0,0]);

hCont.hStageOriginX = uicontrol('Parent',hCont.hStagePosPanel,...
                                  'Style','edit',...
                                  'String',num2str(mP.XYZOrigin(1)),...
                                  'Units','normalized',...
                                  'Position', mP.EditXYZPos(5,:));
                              
hCont.htextOriginY = uicontrol('Parent',hCont.hStagePosPanel,...
                                  'Style','text',...
                                  'String','X Origin',...
                                  'BackgroundColor',get(hCont.hControlPanel,'Color')+0.05,...
                                  'Units','normalized',...
                                  'Position', mP.EditXYZPos(6,:)-[0,-0.06,0,0]);
                              
hCont.hStageOriginY = uicontrol('Parent',hCont.hStagePosPanel,...
                                  'Style','edit',...
                                  'String',num2str(mP.XYZOrigin(2)),...
                                  'Units','normalized',...
                                  'Position', mP.EditXYZPos(6,:));
                              
hCont.htextOriginZ = uicontrol('Parent',hCont.hStagePosPanel,...
                                  'Style','text',...
                                  'String','Z Origin',...
                                  'BackgroundColor',get(hCont.hControlPanel,'Color')+0.05,...
                                  'Units','normalized',...
                                  'Position', mP.EditXYZPos(7,:)-[0,-0.06,0,0]);
                              
hCont.hStageOriginZ = uicontrol('Parent',hCont.hStagePosPanel,...
                                  'Style','edit',...
                                  'String',num2str(mP.XYZOrigin(3)),...
                                  'Units','normalized',...
                                  'Position', mP.EditXYZPos(7,:));
                              
                              
hCont.hStageOriginSet = uicontrol('Parent',hCont.hStagePosPanel,...
                                 'Style','pushbutton',...
                                  'String','Set',...
                                  'Units','Normalized',...
                                  'Position',mP.sethOriginPos);

hCont.hStageGoOrigin = uicontrol('Parent',hCont.hStagePosPanel,...
                                 'Style','pushbutton',...
                                  'String','Go Origin',...
                                  'Units','Normalized',...
                                  'Position',mP.sethGoOrigin);

hCont.hODELAYDir = uicontrol('Parent',hCont.hStagePosPanel,...
                                 'Style','pushbutton',...
                                  'String','ODELAY Dir',...
                                  'Units','Normalized',...
                                  'Position',mP.sethODELAYDir);
                              
hCont.hRunODELAY = uicontrol('Parent',hCont.hStagePosPanel,...
                                 'Style','pushbutton',...
                                  'String','ODELAY!!!',...
                                  'Units','Normalized',...
                                  'Position',mP.sethRunODELAY);
%% Illumination Control Panel [left bottom width height]

hCont.hIllumPanel = uipanel('Parent',hCont.hControlPanel,...
                            'Title', 'Illumination Control',...
                            'Units','normalized',...
                            'BackgroundColor',get(hCont.hControlPanel,'Color')+0.05,...
                            'BorderType','line',...
                            'Position',[0.5125, 0.4125,0.25,0.5755]);

hCont.hTransLamp = uicontrol('Parent',hCont.hIllumPanel,...
                             'Style','slider',...
                             'value',15*255/20,...
                             'min',0,'max',255,...
                             'SliderStep',[1/255 20/255],...
                             'Units','normalized',...
                             'Position',[0.05,0.15, 0.1, 0.8]);
                         
hCont.hTransLampEdit = uicontrol('Parent',hCont.hIllumPanel,...
                             'Style','edit',...
                             'Units','normalized',...
                             'String',num2str(round(get(hCont.hTransLamp,'value'))),...
                             'Position',[0.025,0.025, 0.15, 0.1]);

hCont.hTransApp = uicontrol('Parent',hCont.hIllumPanel,...
                            'Style','Slider',...
                            'value',19,...
                            'min',1,'max',46,...
                            'SliderStep',[1/46 1/46],...
                            'Units','normalized',...
                            'Position',[0.25,0.15, 0.1, 0.8]);

hCont.hTransAppEdit = uicontrol('Parent',hCont.hIllumPanel,...
                             'Style','edit',...
                             'Units','normalized',...
                             'String',num2str(round(get(hCont.hTransApp,'value'))),...
                             'Position',[0.225,0.025, 0.15, 0.1]);
 
hCont.hFluorApp = uicontrol('Parent',hCont.hIllumPanel,...
                            'Style','Slider',...
                            'value',12,...
                            'min',1,'max',12,...
                            'SliderStep',[1/12 1/12],...
                            'Units','normalized',...
                            'Position',[0.45,0.15, 0.1, 0.8]);

hCont.hFluorAppEdit = uicontrol('Parent',hCont.hIllumPanel,...
                             'Style','edit',...
                             'Units','normalized',...
                             'String',num2str(round(get(hCont.hFluorApp,'value'))),...
                             'Position',[0.425,0.025, 0.15, 0.1]);

hCont.hTransShutter = uicontrol('Parent',hCont.hIllumPanel,...
                                'Style','togglebutton',...
                                'Units','normalized',...
                                'String','Trans',...
                                'Position',[0.65,0.7,0.3,0.2]);

hCont.hFluorShutter = uicontrol('Parent',hCont.hIllumPanel,...
                                'Style','togglebutton',...
                                'Units','normalized',...
                                'String','Fluor',...
                                'Position',[0.65,0.4,0.3,0.2]);
                     
%% Cube Control selection and highlight 0-5 
hCont.hCubePanel = uipanel('Parent',hCont.hControlPanel,...
                            'Title', 'Cube Selection',...
                            'Units','normalized',...
                            'BackgroundColor',get(hCont.hControlPanel,'Color')+0.05,...
                            'BorderType','line',...
                            'Position',[0.003, 0.005,0.99,0.4]);


for n = 1:7
    hCont.hCubeSel(n) = uicontrol('Parent',hCont.hCubePanel,...
                                  'Style','togglebutton',...
                                  'value',mP.CubeEngaged(n),...
                                  'BackgroundColor',mP.CubeColor(n,:),...
                                  'Units','normalized',...
                                  'String',mP.ColorNames{n},...
                                  'Position',mP.CubePos(n,:));
                              
   hCont.hCubeFocus(n) = uicontrol('Parent',hCont.hCubePanel,...
                                  'Style','edit',...
                                  'String',[num2str(mP.ExpTime(n))],...
                                  'Units','normalized',...
                                  'Position',mP.FocusPos(n,:));
                              
   hCont.hCubeExp(n) = uicontrol('Parent',hCont.hCubePanel,...
                                  'Style','edit',...
                                  'String',[num2str(mP.ExpTime(n))],...
                                  'Units','normalized',...
                                  'Position',mP.ExpPos(n,:));
end
 
%% Camera Control Snap Image/Continous

hCont.hCameraPanel  = uipanel('Parent',hCont.hControlPanel,...
                              'Title', 'Camera',...
                              'Units','normalized',...
                              'BackgroundColor',get(hCont.hControlPanel,'Color')+0.05,...
                              'BorderType','line',...
                              'Position',[0.775, 0.4125,0.13, 0.3]);

hCont.hCameraSnap = uicontrol('Parent', hCont.hCameraPanel,...
                              'Style', 'pushbutton',...
                              'Units','normalized',...
                              'String','Expose',...
                              'Position',[0.1,0.1,0.8,0.3]);

hCont.hCameraFocus = uicontrol('Parent', hCont.hCameraPanel,...
                              'Style', 'togglebutton',...
                              'Units','normalized',...
                              'String','Focus',...
                              'Position',[0.1,0.6,0.8,0.3]);
                          
%% Autofocus Control Panel

hCont.hAutofocusPanel = uipanel('Parent', hCont.hControlPanel,...
                                'Title', 'AutoFocus',...
                                'Units', 'normalized',...
                                'BackgroundColor', get(hCont.hControlPanel,'Color')+0.05,...
                                'BorderType', 'line',...
                                'Position',[0.775, 0.725,0.2,0.2625]);
                            
hCont.hAutofocusButton = uicontrol('Parent',hCont.hAutofocusPanel,...
                                 'Style','pushbutton',...
                                 'Units', 'normalized',...
                                 'String','AutoFocus',...
                                 'Position',[0.05,0.75,0.4,0.2]);
                             
 hCont.hAutofocusSelect = uicontrol('Parent',hCont.hAutofocusPanel,...
                                    'Style','popupmenu',...
                                    'Value',19,...
                                    'String',mP.AutofocusMenu,...
                                    'Units','normalized',...
                                    'Position',[0.55,0.75,0.4,0.2]);
 
 hCont.hAutofocusRange = uicontrol('Parent',hCont.hAutofocusPanel,...
                                   'Style','edit',...
                                   'String',num2str(mP.zRange),...
                                   'Units','normalized',...
                                   'Position',[0.55,0.45,0.4,0.2]);
hCont.hAutofocusRangeText = uicontrol('Parent',hCont.hAutofocusPanel,...
                                   'Style','text',...
                                   'String','z Range',...
                                   'Units','normalized',...
                                   'BackgroundColor', get(hCont.hAutofocusPanel,'BackgroundColor'),...
                                   'Position',[0.15,0.42,0.4,0.2]);
                               
hCont.hAutofocusSteps  = uicontrol('Parent',hCont.hAutofocusPanel,...
                                   'Style','edit',...
                                   'String',num2str(mP.numSteps),...
                                   'Units','normalized',...
                                   'Position',[0.55,0.25,0.4,0.2]);

hCont.hAutofocusStepsText  = uicontrol('Parent',hCont.hAutofocusPanel,...
                                   'Style','text',...
                                   'String','Focus Steps',...
                                   'Units','normalized',...
                                   'BackgroundColor', get(hCont.hAutofocusPanel,'BackgroundColor'),...
                                   'Position',[0.11,0.22,0.4,0.2]);
                               
hCont.hAutofocusTargetInc  = uicontrol('Parent',hCont.hAutofocusPanel,...
                                   'Style','edit',...
                                   'String',num2str(mP.targetIncrement),...
                                   'Units','normalized',...
                                   'Position',[0.55,0.05,0.4,0.2]); 

hCont.hAutofocusTargetIncText  =uicontrol('Parent',hCont.hAutofocusPanel,...
                                   'Style','text',...
                                   'String','Target Inc',...
                                   'Units','normalized',...
                                   'BackgroundColor', get(hCont.hAutofocusPanel,'BackgroundColor'),...
                                   'Position',[0.15,0.02,0.4,0.2]);  
                            
end
