# Supplementary material for: One-Cell Doubling Evaluation by Living Arrays of Yeast, ODELAY!
Source: G3 (Bethesda). 2016 Nov 16;7(1):279–88. doi: 10.1534/g3.116.037044 (PMC5217116; doi:10.1534/g3.116.037044)
Supplement: Supplementary file 3 [file 279FileS2.zip › ODELAY Software and Example Dataset/ODELAY Microscope Control/InitializeMicroscopeProperties.m]

function mP  = InitializeMicroscopeProperties
%% To do:
% set up file locator
% read data from uM config file and config file for initializing ODELAY or
% other experiments

% Add This Code to get current cube configuration but need mmc access in
% this fucntion and test if it's actually connected and if not connect.
% ILTurretNames = mmc.getStateLabels('IL-Turret').toArray;
% for cnt = 1:size(ILTurretNames,1);
%
%      mp.ColorNames(cnt,1) = {char(ILTurrentNames(cnt))};
%      Need function to convert dye names to wavelengths
%      mP.ColorList  = [525,565,605,655,705,525, 425];
% 
% end

%% AutoFocus Props
mP.zRange = 60;
mP.numSteps = 5;
mP.targetIncrement = 1;


%% ODELAY Props
mP.numTimePoints = 48;
mP.numWells = 96;

rowName = {'E';'F';'G';'H';'I';'J';'K';'L'};
colName = {'07';'08';'09';'10';'11';'12';'13';'14';'15';'16';'17';'18'};
mP.xgrid = 4500:4500:4500*12;
mP.ygrid = 0:4500:4500*7;
mP.stageXYPos = zeros(mP.numWells, 2);
mP.stageZPos  = zeros(mP.numWells, mP.numTimePoints+1); %Calculated stage positions before focus
mP.zFocusPos  = zeros(mP.numWells, mP.numTimePoints+1); %Stage Positions recorded after focus
cnt = 1;
for row = 1:2:8;
    for col =1:12;
       mP.stageXYPos(cnt,:)   = [mP.xgrid(col), mP.ygrid(row)];
       mP.wellID(cnt) = {[rowName{row} colName{col}]};
       cnt=cnt+1;
    end
    for col =12:-1:1;
       mP.stageXYPos(cnt,:)   = [mP.xgrid(col), mP.ygrid(row+1)];
       mP.wellID(cnt) = {[rowName{row+1} colName{col}]};
       cnt=cnt+1;
    end
    
end

mP.numTiles   = 9;
mP.tilePos    = [-1000, -1000; 
                     0, -1000;
                  1000, -1000; 
                 -1000,     0; 
                     0,     0;
                  1000,     0;
                 -1000,  1000;
                     0,  1000;
                  1000,  1000];
 
%% Microscope Conditions              
%  mP.microscopeCondtion(1) =              
  mP.XYZOrigin = [34699.1,24897.9,6615.3];      
  
%% Figure Properties ***Move to  mP = InitializeMicroscopeProperties; ***
        mP.screenSize = get(0,'ScreenSize');
        mP.posControl = [1080, 400, 800, 550];
        mP.posDisp    = [50,50,800,800];
        mP.ColorList  = [525,565,605,655,705,525, 425];
        mP.ColorNames = {'525';'565';'605';'655';'705';'GFP';'BF';};
        mP.ExpTime    = [500;500;500;500;500;500;5];
        mP.nTurretPos = 7;
        mP.numImages  = 9;
        mP.CubeEngaged = [0,0,0,0,0,0,1];
      
    % Need to check Screen Size
       numbuttons = numel(mP.ColorNames); 
       left = 0.125;
       spacing = 0.045;
       width = (1-left-spacing*(numbuttons+1))/numbuttons;
       height = 0.5;
       bottom = 0.135;
for n = 1:mP.nTurretPos
%     [left bottom width height]
     mP.CubePos(n,1:4)   = [left+(width+spacing)*(n-1), bottom, width, height];
     mP.ExpPos(n,1:4)    = [left+(width+spacing)*(n-1), bottom+0.55, width, 0.1];
     mP.FocusPos(n,1:4)  = [left+(width+spacing)*(n-1), bottom+0.7125, width, 0.1];
     mP.CubeColor(n,:)   = Wavelength_to_RGB(mP.ColorList(n))./255;   
end

mP.nFluorIm = 1;
mP.nTimePoints = 96;
mP.timerPeriodSec = 1800;
mP.RecordFluorTable = false(mp.nTimePoints, mP.nTurretPos+1);

mP.InitImage = zeros(2048, 2048,'uint16');
mP.colorMap = repmat(linspace(0,1,256)',1,3);
l = 0.15;
s = l;
w = (1-4*s)/3;

mP.EditXYZPos  = [0.40, 0.85, 0.125, 0.1;
                  0.55, 0.85, 0.125, 0.1;
                  0.70, 0.85, 0.125, 0.1;
                  0.85, 0.85, 0.125, 0.1;
                  0.40, 0.65, 0.125, 0.1;
                  0.55, 0.65, 0.125, 0.1;
                  0.70, 0.65, 0.125, 0.1];
              
mP.sethOriginPos = [0.85, 0.65, 0.125, 0.1];
mP.sethGoOrigin  = [0.05, 0.40, 0.2, 0.1];
mP.sethODELAYDir = [0.05, 0.25, 0.2, 0.1];
mP.sethRunODELAY = [0.05, 0.10, 0.2, 0.1];

mP.AutofocusMenu = ['ACMO|BREN|CONT|CURV|DCTE|DCTR|GDER|GLVA|GLLV|GLVN|GRAE|GRAT|GRAS|HELM|HISE|HISR|LAPE|LAPM|LAPV|LAPD|SFIL|SFRQ|TENG|TENV|VOLA'];
            

end
