# Supplementary material for: One-Cell Doubling Evaluation by Living Arrays of Yeast, ODELAY!
Source: G3 (Bethesda). 2016 Nov 16;7(1):279–88. doi: 10.1534/g3.116.037044 (PMC5217116; doi:10.1534/g3.116.037044)
Supplement: Supplementary file 3 [file 279FileS2.zip › ODELAY Software and Example Dataset/ODELAY Microscope Control/Methods CMMCore.m]

CMMCore                             getExposure                         getXPosition                        setConfig                           
acqAfterFrame                       getExposureSequenceMaxLength        getXYPosition                       setDeviceDelayMs                    
acqBeforeFrame                      getFocusDevice                      getXYStageDevice                    setExposure                         
addGalvoPolygonVertex               getGalvoChannel                     getXYStagePosition                  setFocusDevice                      
addSearchPath                       getGalvoDevice                      getXYStageSequenceMaxLength         setGalvoDevice                      
assignImageSynchro                  getGalvoPosition                    getYPosition                        setGalvoIlluminationState           
clearCircularBuffer                 getGalvoXRange                      hasProperty                         setGalvoPolygonRepetitions          
clearLog                            getGalvoYRange                      hasPropertyLimits                   setGalvoPosition                    
clearROI                            getHostName                         hashCode                            setGalvoSpotInterval                
debugLogEnabled                     getImage                            home                                setImageProcessorDevice             
defineConfig                        getImageBitDepth                    incrementalFocus                    setOrigin                           
defineConfigGroup                   getImageBufferSize                  initializeAllDevices                setOriginXY                         
definePixelSizeConfig               getImageHeight                      initializeCircularBuffer            setParentLabel                      
definePropertyBlock                 getImageProcessorDevice             initializeDevice                    setPixelSizeConfig                  
defineStateLabel                    getImageWidth                       isBufferOverflowed                  setPixelSizeUm                      
delete                              getInstalledDeviceDescription       isConfigDefined                     setPosition                         
deleteConfig                        getInstalledDevices                 isContinuousFocusDrive              setProperty                         
deleteConfigGroup                   getLastFocusScore                   isContinuousFocusEnabled            setROI                              
deleteGalvoPolygons                 getLastImage                        isContinuousFocusLocked             setRelativePosition                 
deletePixelSizeConfig               getLastImageMD                      isExposureSequenceable              setRelativeXYPosition               
detectDevice                        getLastTaggedImage                  isGroupDefined                      setSLMDevice                        
deviceBusy                          getLoadedDevices                    isPixelSizeConfigDefined            setSLMExposure                      
deviceTypeBusy                      getLoadedDevicesOfType              isPropertyPreInit                   setSLMImage                         
displaySLMImage                     getLoadedPeripheralDevices          isPropertyReadOnly                  setSLMPixelsTo                      
enableContinuousFocus               getMACAddresses                     isPropertySequenceable              setSerialPortCommand                
enableDebugLog                      getMagnificationFactor              isSequenceRunning                   setSerialProperties                 
enableStderrLog                     getNBeforeLastImageMD               isStageSequenceable                 setShutterDevice                    
equals                              getNBeforeLastTaggedImage           isXYStageSequenceable               setShutterOpen                      
fullFocus                           getNumberOfCameraChannels           loadDevice                          setState                            
getAPIVersionInfo                   getNumberOfComponents               loadExposureSequence                setStateLabel                       
getAllowedPropertyValues            getNumberOfStates                   loadGalvoPolygons                   setSystemState                      
getAutoFocusDevice                  getParentLabel                      loadPropertySequence                setTimeoutMs                        
getAutoFocusOffset                  getPixelSizeConfigData              loadSLMSequence                     setXYPosition                       
getAutoShutter                      getPixelSizeUm                      loadStageSequence                   setXYStageDevice                    
getAvailableConfigGroups            getPixelSizeUmByID                  loadSystemConfiguration             sleep                               
getAvailableConfigs                 getPosition                         loadSystemState                     snapImage                           
getAvailableDeviceDescriptions      getProperty                         loadXYStageSequence                 startContinuousSequenceAcquisition  
getAvailableDeviceTypes             getPropertyBlockData                logMessage                          startExposureSequence               
getAvailableDevices                 getPropertyFromCache                notify                              startPropertySequence               
getAvailablePixelSizeConfigs        getPropertyLowerLimit               notifyAll                           startSLMSequence                    
getAvailablePropertyBlocks          getPropertySequenceMaxLength        pointGalvoAndFire                   startSequenceAcquisition            
getBufferFreeCapacity               getPropertyType                     popNextImage                        startStageSequence                  
getBufferIntervalMs                 getPropertyUpperLimit               popNextImageMD                      startXYStageSequence                
getBufferTotalCapacity              getROI                              popNextTaggedImage                  stop                                
getBytesPerPixel                    getRemainingImageCount              prepareSequenceAcquisition          stopExposureSequence                
getCPtr                             getSLMBytesPerPixel                 readFromSerialPort                  stopPropertySequence                
getCameraChannelName                getSLMDevice                        registerCallback                    stopSLMSequence                     
getCameraDevice                     getSLMExposure                      removeImageSynchro                  stopSequenceAcquisition             
getChannelGroup                     getSLMHeight                        removeImageSynchroAll               stopStageSequence                   
getClass                            getSLMNumberOfComponents            renameConfig                        stopXYStageSequence                 
getConfigData                       getSLMSequenceMaxLength             renameConfigGroup                   systemBusy                          
getConfigGroupState                 getSLMWidth                         renamePixelSizeConfig               toString                            
getConfigGroupStateFromCache        getSerialPortAnswer                 reset                               unloadAllDevices                    
getConfigState                      getShutterDevice                    runGalvoPolygons                    unloadDevice                        
getCoreErrorText                    getShutterOpen                      runGalvoSequence                    unloadLibrary                       
getCurrentConfig                    getStageSequenceMaxLength           saveLogArchive                      updateCoreProperties                
getCurrentConfigFromCache           getState                            saveLogArchiveWithPreamble          updateSystemStateCache              
getCurrentFocusScore                getStateFromLabel                   saveSystemConfiguration             usesDeviceDelay                     
getCurrentPixelSizeConfig           getStateLabel                       saveSystemState                     wait                                
getData                             getStateLabelData                   setAdapterOrigin                    waitForConfig                       
getDeviceDelayMs                    getStateLabels                      setAdapterOriginXY                  waitForDevice                       
getDeviceDescription                getSystemState                      setAutoFocusDevice                  waitForDeviceType                   
getDeviceLibraries                  getSystemStateCache                 setAutoFocusOffset                  waitForImageSynchro                 
getDeviceLibrary                    getTaggedImage                      setAutoShutter                      waitForSystem                       
getDeviceName                       getTimeoutMs                        setCameraDevice                     writeToSerialPort                   
getDevicePropertyNames              getUserId                           setChannelGroup                     
getDeviceType                       getVersionInfo                      setCircularBufferMemoryFootprint    
