# Supplementary material for: One-Cell Doubling Evaluation by Living Arrays of Yeast, ODELAY!
Source: G3 (Bethesda). 2016 Nov 16;7(1):279–88. doi: 10.1534/g3.116.037044 (PMC5217116; doi:10.1534/g3.116.037044)
Supplement: Supplementary file 3 [file 279FileS2.zip › ODELAY Software and Example Dataset/ODELAY Microscope Control/MMConfig_Thurston.cfg]

# Generated by Configurator on Fri Jan 16 09:22:13 PST 2015

# Reset
Property,Core,Initialize,0

# Devices
Device,COM11,SerialManager,COM11
Device,HamamatsuHam_DCAM,HamamatsuHam,HamamatsuHam_DCAM
Device,Scope,LeicaDMI,Scope
Device,IL-Turret,LeicaDMI,IL-Turret
Device,ObjectiveTurret,LeicaDMI,ObjectiveTurret
Device,TL-FieldDiaphragm,LeicaDMI,TL-FieldDiaphragm
Device,IL-FieldDiaphragm,LeicaDMI,IL-FieldDiaphragm
Device,IL-ApertureDiaphragm,LeicaDMI,IL-ApertureDiaphragm
Device,FocusDrive,LeicaDMI,FocusDrive
Device,SidePort,LeicaDMI,SidePort
Device,IL-Shutter,LeicaDMI,IL-Shutter
Device,TL-Shutter,LeicaDMI,TL-Shutter
Device,XYStage,LeicaDMI,XYStage
Device,Condensor,LeicaDMI,Condensor
Device,Transmitted Light,LeicaDMI,Transmitted Light

# Pre-init settings for devices
Property,Scope,AnswerTimeOut,250.0000
Property,Scope,Port,COM11

# Pre-init settings for COM ports
Property,COM11,AnswerTimeout,500.0000
Property,COM11,BaudRate,19200
Property,COM11,DelayBetweenCharsMs,0.0000
Property,COM11,Handshaking,Off
Property,COM11,Parity,None
Property,COM11,StopBits,1
Property,COM11,Verbose,1

# Hub (parent) references
Parent,IL-Turret,Scope
Parent,ObjectiveTurret,Scope
Parent,TL-FieldDiaphragm,Scope
Parent,IL-FieldDiaphragm,Scope
Parent,IL-ApertureDiaphragm,Scope
Parent,FocusDrive,Scope
Parent,SidePort,Scope
Parent,IL-Shutter,Scope
Parent,TL-Shutter,Scope
Parent,XYStage,Scope
Parent,Condensor,Scope
Parent,Transmitted Light,Scope

# Initialize
Property,Core,Initialize,1

# Delays

# Roles
Property,Core,Camera,HamamatsuHam_DCAM
Property,Core,Shutter,TL-Shutter
Property,Core,Focus,FocusDrive
Property,Core,AutoShutter,0

# Camera-synchronized devices

# Labels

# Configuration presets
# Group: Channel

# Group: System
# Preset: Startup


# PixelSize settings
# Resolution preset: Res20x
ConfigPixelSize,Res20x,Objective,Label,Nikon 20X Plan Fluor ELWD
PixelSize_um,Res20x,0.5

# Resolution preset: Res40x
ConfigPixelSize,Res40x,Objective,Label,Nikon 40X Plan Flueor ELWD
PixelSize_um,Res40x,0.25

# Resolution preset: Res10x
ConfigPixelSize,Res10x,Objective,Label,Nikon 10X S Fluor
PixelSize_um,Res10x,1.0
