# Supplementary material for: One-Cell Doubling Evaluation by Living Arrays of Yeast, ODELAY!
Source: G3 (Bethesda). 2016 Nov 16;7(1):279–88. doi: 10.1534/g3.116.037044 (PMC5217116; doi:10.1534/g3.116.037044)
Supplement: Supplementary file 3 [file 279FileS2.zip › ODELAY Software and Example Dataset/ODELAY Microscope Control/ODELAY_MicroscopeControl.m]

function ODELAY_MicroscopeControl
%% ODELAY_MicroscopeControl 
% This is a control GUI for MATLAB to collect ODELAY data on Leica DMI6000 
% microscopes 

%% Author: Thurston Herricks
% Institute for Systems Biology
% 401 Terry Ave N
% Seattle, WA 98109 USA
% Email: Thurston.Herricks@systemsbiology.org
% October 2010; Last revision: 2016/03/01


% Set up global data structures that are shared between function
global mmc mP hCont hImageDisp hNav 

  %% Initialize Microscope 
  % MicroManager API (mcc) 
  % Microscope properties structure (mP)
  
[mmc, mP]    = ActivateMicroscope;

%% Initialize Microscope Control GUI 
hCont      = InitializeControlGui;           %  ***Generates Figure with dependencies on mP and mcc***   
hImageDisp = InitializeImageDisplayGui;      %  ***Separate File***

mP.hVideoTimer = timer('BusyMode','drop',...
                       'ExecutionMode','fixedSpacing',...
                       'StartFcn',@VideoInit,...
                       'StopFcn', @VideoStop,...
                       'TimerFcn', @VideoUpdate,...
                       'Period',0.025);
                  
mP.hODELAYTimer = timer('BusyMode','queue',...
                        'ExecutionMode','fixedRate',...
                        'StartFcn',@ODELAYStart,...
                        'StopFcn', @ODELAYStop,...
                        'TimerFcn',@ODELAYScanPlate,...
                        'TasksToExecute',mP.numTimePoints,...
                        'Period',mP.timePeriodSec);
                        
%% Microscope Controls GUI Handles List 
%               hControlPanel: 1
%             hResetFunctions: 173.0128
%              hStagePosPanel: 0.0129
%                hFocusContAx: 2.0129
%                hStageContAx: 3.0129
%                  hNavContAx: 4.0129
%                 FocusContIm: 5.0129
%                hStageContIm: 6.0134
%                  hNavContIm: 7.0134
%                      htextX: 8.0134
%                  hStagePosX: 9.0129
%                      htextY: 10.0129
%                  hStagePosY: 11.0129
%                      htextZ: 12.0129
%                  hStagePosZ: 13.0129
%                   htextWell: 14.0129
%               hStagePosWell: 15.0129
%                htextOriginX: 16.0129
%               hStageOriginX: 17.0129
%                htextOriginY: 174.0128
%               hStageOriginY: 175.0128
%                htextOriginZ: 176.0128
%               hStageOriginZ: 177.0128
%             hStageOriginSet: 178.0128
%              hStageGoOrigin: 179.0128
%                  hODELAYDir: 180.0128
%                  hRunODELAY: 181.0128
%                 hIllumPanel: 182.0128
%                  hTransLamp: 184.0128
%              hTransLampEdit: 185.0128
%                   hTransApp: 186.0128
%               hTransAppEdit: 187.0128
%                   hFluorApp: 188.0128
%               hFluorAppEdit: 189.0128
%               hTransShutter: 190.0128
%               hFluorShutter: 191.0128
%                  hCubePanel: 192.0128
%                    hCubeSel: [194.0128 197.0128 200.0128 203.0128 206.0128 209.0128 212.0128]
%                  hCubeFocus: [195.0128 198.0128 201.0128 204.0128 207.0128 210.0128 213.0128]
%                    hCubeExp: [196.0128 199.0128 202.0128 205.0128 208.0128 211.0128 214.0128]
%                hCameraPanel: 215.0128
%                 hCameraSnap: 217.0128
%                hCameraFocus: 218.0128
%             hAutofocusPanel: 219.0128
%            hAutofocusButton: 221.0128
%            hAutofocusSelect: 222.0128
%             hAutofocusRange: 223.0128
%         hAutofocusRangeText: 224.0128
%             hAutofocusSteps: 225.0128
%         hAutofocusStepsText: 226.0128
%         hAutofocusTargetInc: 227.0128
%     hAutofocusTargetIncText: 228.0128

%% Microscope Handle CallBacks
set(hCont.hControlPanel, 'CloseRequestFcn',@CloseMicroscopeControl);
set(hCont.hStageContIm, 'ButtonDownFcn',@guiMoveStage);
set(hCont.FocusContIm , 'ButtonDownFcn',@guiFocusCont);
set(hCont.hNavContIm, 'ButtonDownFcn',@guiPlateNav);
set(hCont.hTransLamp, 'Callback',@guiTransLamp)
set(hCont.hTransLampEdit, 'Callback',@guiTransLampEdit) 
set(hCont.hTransApp, 'Callback',@guiTransApp)
set(hCont.hFluorApp, 'Callback', @guiFluorApp) 
set(hCont.hTransShutter, 'Callback', @guiTransShutter)
set(hCont.hFluorShutter, 'Callback', @guiFluorShutter)
numCubes = numel(hCont.hCubeSel);
for n = 1:numCubes
    set(hCont.hCubeSel, 'Callback',@guiCubeSelect);
end
set(hCont.hCameraSnap,  'Callback', @guiCameraSnap);
set(hCont.hCameraFocus, 'Callback', @guiCameraFocus); 
set(hCont.hResetFunctions,'Callback', @ResetFunctions);
set(hCont.hAutofocusButton, 'Callback',@guiAutofocus);
set(hImageDisp.hImagePanel, 'CloseRequestFcn',@CloseMicroscopeControl);
set(hCont.hStageOriginSet, 'Callback',@guiSetOrigin);
set(hCont.hStageGoOrigin, 'Callback',@guiGoOrigin);

set(hCont.hStagePosX,'String',num2str(mmc.getXPosition('XYStage'),'%6.2f')); %hCont.hStagePosX
set(hCont.hStagePosY,'String',num2str(mmc.getYPosition('XYStage'),'%6.2f'));% hCont.hStagePosY 
set(hCont.hStagePosZ, 'String',num2str(mmc.getPosition('FocusDrive'),'%6.2f'));% hCont.hStagePosZ 
lampLevel = mmc.getProperty('Transmitted Light','Level');
set(hCont.hTransLamp,'Value',str2double(lampLevel));

drawnow;
end

function ResetFunctions(hFig, events)
global mmc mP hCont hDisp hNav
%%
% This is a handle list of graphical objects in the GUIs.  If you wish to
% add a feature or alter the graphical object properties without
% completely restarting the GUI just add a "set" function to the
% appropriate handle and hit the reset button.  This will update the object to the new
% change or run a new function to test and debug it.
%
%               hControlPanel: 1
%             hResetFunctions: 173.0128
%              hStagePosPanel: 0.0129
%                hFocusContAx: 2.0129
%                hStageContAx: 3.0129
%                  hNavContAx: 4.0129
%                 FocusContIm: 5.0129
%                hStageContIm: 6.0134
%                  hNavContIm: 7.0134
%                      htextX: 8.0134
%                  hStagePosX: 9.0129
%                      htextY: 10.0129
%                  hStagePosY: 11.0129
%                      htextZ: 12.0129
%                  hStagePosZ: 13.0129
%                   htextWell: 14.0129
%               hStagePosWell: 15.0129
%                htextOriginX: 16.0129
%               hStageOriginX: 17.0129
%                htextOriginY: 174.0128
%               hStageOriginY: 175.0128
%                htextOriginZ: 176.0128
%               hStageOriginZ: 177.0128

%                  hODELAYDir: 180.0128
set(hCont.hRunODELAY, 'CallBack', @guiRunODELAY);
%                 hIllumPanel: 182.0128
%                  hTransLamp: 184.0128
%              hTransLampEdit: 185.0128
%                   hTransApp: 186.0128
%               hTransAppEdit: 187.0128
%                   hFluorApp: 188.0128
%               hFluorAppEdit: 189.0128
%               hTransShutter: 190.0128
%               hFluorShutter: 191.0128
%                  hCubePanel: 192.0128
%                    hCubeSel: [194.0128 197.0128 200.0128 203.0128 206.0128 209.0128 212.0128]
%                  hCubeFocus: [195.0128 198.0128 201.0128 204.0128 207.0128 210.0128 213.0128]
%                    hCubeExp: [196.0128 199.0128 202.0128 205.0128 208.0128 211.0128 214.0128]
%                hCameraPanel: 215.0128
%                 hCameraSnap: 217.0128
%                hCameraFocus: 218.0128
%             hAutofocusPanel: 219.0128
%            hAutofocusButton: 221.0128
%            hAutofocusSelect: 222.0128
%             hAutofocusRange: 223.0128
%         hAutofocusRangeText: 224.0128
%             hAutofocusSteps: 225.0128
%         hAutofocusStepsText: 226.0128
%         hAutofocusTargetInc: 227.0128
%     hAutofocusTargetIncText: 228.0128
lampVal = mmc.getProperty('Transmitted Light','Level');
mmc.defineConfig('ImageMode', 'BrightField', 'Transmitted Light','Level',lampVal);
% scanWell(1,1);
% scanWell(2,1);
% scanWell(3,1);
% scanWell(13,1);
% correctZPos(1);
test = 1
drawnow;
end

%% Callback Functions

function guiMoveStage(hFig, events)
global mmc mP hCont 

curPoint = get(hCont.hStageContAx,'CurrentPoint');
    XLim = get(hCont.hStageContAx,'XLim');
    YLim = get(hCont.hStageContAx,'YLim');
  axOrigin = [diff(XLim)/2, diff(YLim)/2];
  dispXY = 100.*(axOrigin-curPoint(1,1:2))./axOrigin;
  xPos = mmc.getXPosition('XYStage');
  yPos = mmc.getYPosition('XYStage');
  
  newPos = [xPos,yPos] - dispXY;
  
  mmc.setXYPosition('XYStage',newPos(1), newPos(2));

end

function guiFocusCont(hFig, events)
global mmc mP hCont 

curPoint = get(hCont.hFocusContAx,'CurrentPoint');
    YLim = get(hCont.hFocusContAx,'YLim');
  axOrigin = diff(YLim)/2;
  dispZ = 10.*(axOrigin-curPoint(1,2))./axOrigin;
  
  zPos = mmc.getPosition('FocusDrive');
  newZPos = zPos+dispZ;
  
  mmc.setPosition('FocusDrive',newZPos);

end

function guiPlateNav(hFig, events)
global mmc mP hCont hImageDisp
    % Get pointer Positions within Axes
    pointerpos = get(hCont.hNavContAx, 'CurrentPoint');
    x = pointerpos(1,1);
    y = pointerpos(1,2);

    %Image origin is around
    origin = [123,102];

    % center to center distance on image is 158
    gridpos = [x,y]-origin;

    if (gridpos(1)<0)|(gridpos(2)<0); 
        xPos = 0;
        yPos = 0;
    else
        colrow = ceil(gridpos./158);
        xNavPos = mP.xgrid(colrow(1));
        yNavPos = mP.ygrid(colrow(2));

    end

    %determin how many units it is from the origin.
    %Key to image 
    row = {'E';'F';'G';'H';'I';'J';'K';'L'};
    col = {'07';'08';'09';'10';'11';'12';'13';'14';'15';'16';'17';'18'};
    
    xAbsPos = xNavPos+mP.XYZOrigin(1);
    yAbsPos = yNavPos+mP.XYZOrigin(2);
    

    Well = {[row{colrow(2)} col{colrow(1)}]};
    set(hCont.hStagePosWell,'String',Well);
    mmc.setXYPosition('XYStage',xAbsPos,yAbsPos);
    
end

function guiCubeSelect(hFig,events)
global mmc mP hCont 
    restartFlag=false;
    if strcmp(get(mP.hVideoTimer, 'Running'),'on'); stop(mP.hVideoTimer); restartFlag = true; end;
    if mmc.isSequenceRunning();   mmc.stopSequenceAcquisition();  end
    
% Figure out which Cube button is depressed
    cubeInd = hCont.hCubeSel == hFig;
    numCubes = numel(hCont.hCubeSel);
    cubePos = 0:numCubes-1;
    for n = 1:numCubes
        set(hCont.hCubeSel(n), 'value', cubeInd(n))
    end

%One Slot is used for Brightfield...this could be any slot need to get ID
%from mP structure!!!!!!!!!

if cubePos(cubeInd)== cubePos(numCubes)
 mmc.setConfig('ImageMode','BrightField');
else
  mmc.setProperty('IL-Shutter','State',1);
  mmc.setProperty('TL-Shutter','State',0);
  set(hCont.hFluorShutter, 'Value',0);
  set(hCont.hTransShutter, 'Value',1);
  mmc.setProperty('IL-Turret','State', cubePos(cubeInd));
end
lampLevel = mmc.getProperty('Transmitted Light','Level');
set(hCont.hTransLamp,'Value',str2double(lampLevel));

    mP.CubeEngaged = cubeInd;
    if restartFlag; start(mP.hVideoTimer); end
end

function updateGUIXYZ
global mmc mP hCont

fluorShutter = mmc.getProperty('IL-Shutter','State')=='1';
transShutter = mmc.getProperty('TL-Shutter','State')=='1';

xAbsPos = mmc.getXPosition('XYStage');
yAbsPos = mmc.getYPosition('XYStage');
zAbsPos = mmc.getPosition('FocusDrive');

xPos = xAbsPos-mP.XYZOrigin(1);
yPos = yAbsPos-mP.XYZOrigin(2);
zPos = zAbsPos-mP.XYZOrigin(3);

set(hCont.hStagePosX,'String',num2str(xPos,'%6.1f')); %hCont.hStagePosX
set(hCont.hStagePosY,'String',num2str(yPos,'%6.1f'));% hCont.hStagePosY 
set(hCont.hStagePosZ, 'String',num2str(zPos,'%6.1f'));% hCont.hStagePosZ

set(hCont.hTransShutter,'Value',transShutter);
set(hCont.hFluorShutter,'Value',fluorShutter);

end

function guiTransLamp(hFig,events)
global mmc mP hCont 
    val = get(hCont.hTransLamp, 'Value');
    if val<0
        val = 0;
    elseif val>255
        val = 255;
    end
    if mmc.getProperty('Transmitted Light','State')=='0'; mmc.setProperty('Transmitted Light','State',1);end;
    
    mmc.setProperty('Transmitted Light','Level', round(val));
    set(hCont.hTransLamp, 'Value',val);
    set(hCont.hTransLampEdit, 'String',num2str(round(val),'%i'));

end

function guiTransLampEdit(hFig,events)
global mmc mP hCont 
    strVal = get(hCont.hTransLampEdit, 'String');
    val = round(str2double(strVal));
    if val<0; val = 0; elseif val>255; val = 255; end
    mmc.setProperty('Transmitted Light','Level', round(val));
    set(hCont.hTransLamp, 'Value',val);
    set(hCont.hTransLampEdit, 'String',num2str(round(val),'%i'));

end

function guiTransApp(hFig, events)
global mmc mP hCont
    % Set min and max values from mP and Microscope!!!!
    val = get(hCont.hTransApp, 'Value');
    minVal = 1; maxVal = 46;
    if val<minVal; val=minval; elseif val>maxVal; val = maxVal; end
    set(hCont.hTransApp,'Value',val);
    set(hCont.hTransAppEdit,'String',num2str(round(val),'%i'));
    mmc.setProperty('TL-FieldDiaphragm', 'Position', round(val));
end

function guiFluorApp(hFig, events)
global mmc mP hCont
    % Set min and max values from mP and Microscope!!!!
    val = get(hCont.hFluorApp, 'Value');
    minVal = 1; maxVal = 12;
    if val<minVal; val=minval; elseif val>maxVal; val = maxVal; end
    set(hCont.hFluorApp,'Value',round(val));
    set(hCont.hFluorAppEdit,'String',num2str(round(val),'%i'));
    mmc.setProperty('IL-FieldDiaphragm', 'Position', round(val));
end

function guiTransShutter(hFig, events)
global mmc mP hCont
    val = get(hCont.hTransShutter, 'Value');
    if val~=1; val = 0; else val = 1; end
    set(hCont.hTransShutter,'Value',val);
    mmc.setProperty('TL-Shutter', 'State', val);
end

function guiFluorShutter(hFig, events)
global mmc mP hCont
    val = get(hCont.hFluorShutter, 'Value');
    if val~=1; val = 0; else val = 1; end
    set(hCont.hFluorShutter,'Value',val);
    mmc.setProperty('IL-Shutter', 'State', val);
end

function XYPosUpdate(hTimer, events)
global mmc mP hCont

    set(hCont.hStagePosX,'String',num2str(mmc.getXPosition('XYStage'),'%6.2f')); 
    set(hCont.hStagePosY,'String',num2str(mmc.getYPosition('XYStage'),'%6.2f'));
    set(hCont.hStagePosZ, 'String',num2str(mmc.getPosition('FocusDrive'),'%6.2f'));

end

function guiCameraSnap(hFig, events)
global mmc mP hCont hImageDisp

    if strcmp(get(mP.hVideoTimer, 'Running'),'Running'); stop(mP.hVideoTimer); end;
    if mmc.isSequenceRunning();   mmc.stopSequenceAcquisition();  end
    [~,ind] = find(mP.CubeEngaged==1);
    expTime = str2double(get(hCont.hCubeExp(ind),'String'));
    mmc.setExposure(expTime);
    mmc.snapImage
    cameraImage = reshape(typecast(mmc.getImage,'uint16'),2048,2048)';
    set(hImageDisp.hImDisplay,'CData',cameraImage);
    drawnow;
    
end

function guiCameraFocus(hFig, events)
global mP mmc hCont hImageDis 
    Val = get(hFig,'Value');
   maxVal  = get(hFig,'Max'); 
   minVal  = get(hFig,'Min'); 
   [~,ind] = find(mP.CubeEngaged==1);
   expTime = str2double(get(hCont.hCubeFocus(ind),'String'));
 
    mmc.setExposure(expTime);
    if Val==maxVal
        start(mP.hVideoTimer)
    elseif Val==minVal;
        stop(mP.hVideoTimer)
    end
end

function guiSetOrigin(hFig, events)
global mmc mP hCont hImageDisp

xAbsPos = mmc.getXPosition('XYStage');
yAbsPos = mmc.getYPosition('XYStage');
zAbsPos = mmc.getPosition('FocusDrive');

mP.XYZOrigin = [xAbsPos, yAbsPos, zAbsPos];

set(hCont.hStageOriginX,'String',num2str(mP.XYZOrigin(1), '%7.1f'));
set(hCont.hStageOriginY,'String',num2str(mP.XYZOrigin(2), '%7.1f'));
set(hCont.hStageOriginZ,'String',num2str(mP.XYZOrigin(3), '%7.1f'));

xPos = xAbsPos-mP.XYZOrigin(1);
yPos = yAbsPos-mP.XYZOrigin(2);
zPos = zAbsPos-mP.XYZOrigin(3);

set(hCont.hStagePosX,'String',num2str(xPos, '%7.1f'));
set(hCont.hStagePosY,'String',num2str(yPos, '%7.1f'));
set(hCont.hStagePosZ,'String',num2str(zPos, '%7.1f'));

end

function guiGoOrigin(hFig,events)
global mmc mP hCont hImageDisp

mmc.setXYPosition('XYStage', mP.XYZOrigin(1), mP.XYZOrigin(2));
mmc.setPosition('FocusDrive', mP.XYZOrigin(3));

end

function guiAutofocus(hFig, events)

zFocus = Autofocus;

end

function guiRunODELAY(hFig,events)
global mP mmc


lampVal = mmc.getProperty('Transmitted Light','Level');
mmc.defineConfig('ImageMode', 'BrightField', 'Transmitted Light','Level',lampVal);

isRunning = get(mP.hODELAYTimer,'Running');

switch isRunning
    case 'on'
        %To Do: add pause function so that ODELAY may be restarted at last
        %stopping point.
        stop(mP.hODELAYTimer);

    case 'off'
        start(mP.hODELAYTimer);
end

end

%% Video Timer and Image Callbacks
function VideoInit(hTimer, events)
global mmc mP hCont hImageDisp

    % Check if Sequence is running if so stop the Aquisition
    if mmc.isSequenceRunning();   mmc.stopSequenceAcquisition();  end

    imageBuf = mmc.getImageBufferSize();

    %reset the buffer !!!! This may cause a leak!!!!
    mmc.setCircularBufferMemoryFootprint(2*imageBuf*10^-6);
    mmc.initializeCircularBuffer()
    mmc.startContinuousSequenceAcquisition(10);
%     mP.step = 1;
    figure(hImageDisp.hImagePanel);
    figure(hCont.hControlPanel);

end

function VideoStop(hTimer, events)
global mmc mP
    mmc.stopSequenceAcquisition();
    assignin('base','mP',mP);
end
                       
function VideoUpdate(hTimer, events)
global mP mmc hCont hImageDisp

    bufferDelay = mmc.getBufferIntervalMs;
    imageRemaining = mmc.getRemainingImageCount();
    numImages = mmc.getBufferFreeCapacity;
    if mP.numImages ~= numImages
        cameraImage = reshape(typecast(mmc.getLastImage,'uint16'),2048,2048)';
        [yout,x]=imhist(cameraImage, double(intmax('uint16')));
        set(hImageDisp.hImDisplay,'CData',cameraImage);
        set(hImageDisp.hPlot,'XData',x,'YData',yout);
        updateGUIXYZ;
    end
    mP.numImages = numImages;
% mP.step = mP.step+1;

end

function setExposureTime(cubeInd)
global mP mmc hCont    

%     get(hCont.hCameraSnap: 217.0128
%  hCameraFocus: 218.0128
    expTime = str2double(get(hCont.hCubeFocus(cubeInd),'String'));
    mmc.setExposure(expTime);
end

%% Tiff/Image Save Function

%% Directory Parse function

%% AutoFocus version 0.1 Simple iterative focus but might not be sufficent
function zFocus = Autofocus
  global mmc mP hCont hImageDisp
    %Stop any other timers currently running to keep them from
    %interfearing.  
    restartFlag=false;
    if strcmp(get(mP.hVideoTimer, 'Running'),'on'); stop(mP.hVideoTimer); restartFlag = true; end;
    if mmc.isSequenceRunning();   mmc.stopSequenceAcquisition();  end
    figure(hImageDisp.hImagePanel);
    figure(hCont.hControlPanel);
    imageBuf = mmc.getImageBufferSize();
      
% Calculate Z-Movements
    focusMethods =  get(hCont.hAutofocusSelect,'String');
    AutoFunc = focusMethods(get(hCont.hAutofocusSelect,'Value'),:);
    zPos = mmc.getPosition('FocusDrive');
    zRange = str2double(get(hCont.hAutofocusRange,'String'));
    nSteps = str2double(get(hCont.hAutofocusSteps,'String'));
   
    upZ = zPos+zRange;
    lowZ = zPos-zRange; %range is +- range to move above and below
   
    zFocus = zeros(nSteps+2,2);
    zIncrement = zeros(1,nSteps);
    zFocus(1:end-2,1) = linspace(lowZ,upZ,nSteps)';
    
for step = 1:nSteps
    mmc.setPosition('FocusDrive', zFocus(step,1))
    mmc.waitForDevice('FocusDrive');
    mmc.snapImage();
    tempImage = mmc.getImage();
    cameraImage = reshape(typecast(tempImage,'uint16'),2048,2048)';
    zFocus(step,1) = mmc.getPosition('FocusDrive');
    zFocus(step,2) = fmeasure(cameraImage, AutoFunc, []);
    set(hImageDisp.hImDisplay,'CData',cameraImage) 
    drawnow;
end

[~,ind] = max(zFocus(2,:));
[~, sortInd ]= sort(zFocus(:,2),'descend');
zFocus = zFocus(sortInd,:);
zIncrement = max(abs(diff(zFocus(1:3,1))));
if ind ==1 | ind==nSteps
    upZ  = zFocus(ind,1)+zIncrement;
    lowZ = zFocus(ind,1)-zIncrement;
    zFocus(1:nSteps,1) = linspace(lowZ,upZ,nSteps)';
    for step = 1:nSteps
        mmc.setPosition('FocusDrive', zFocus(step,1))
        mmc.waitForDevice('FocusDrive');
        mmc.snapImage();
        tempImage = mmc.getImage();
        cameraImage = reshape(typecast(tempImage,'uint16'),2048,2048)';
        zFocus(step,1) = mmc.getPosition('FocusDrive');
        zFocus(step,2) = fmeasure(cameraImage, AutoFunc, []);
        set(hImageDisp.hImDisplay,'CData',cameraImage) 
        drawnow;
    end
end

[~, sortInd ]= sort(zFocus(:,2),'descend');
zFocus = zFocus(sortInd,:);
zIncrement = max(abs(diff(zFocus(1:3,1))));

% Fine Tune Focus by sampleing between previous maximum points to find a
% local maximum any spot that is low due to flickering of lamp will be
% sorted out.  
numIter = 1;
 while (zIncrement>mP.targetIncrement)
   % Calculate space between already measured top three maxima
   zFocus(nSteps+1,1) = (zFocus(2,1)-zFocus(1,1))/2 + zFocus(1,1);
   zFocus(nSteps+2,1) = (zFocus(3,1)-zFocus(1,1))/2 + zFocus(1,1);
   for step = nSteps+1:nSteps+2
        mmc.setPosition('FocusDrive',zFocus(step,1));
        mmc.waitForDevice('FocusDrive');
        mmc.snapImage;
        cameraImage = reshape(typecast(mmc.getImage,'uint16'),2048,2048)';
        zFocus(step,1) = mmc.getPosition('FocusDrive');
        zFocus(step,2) = fmeasure(cameraImage, 'LAPV', []);
        set(hImageDisp.hImDisplay,'CData',cameraImage) ;
        drawnow;
   end
   [~, sortInd ]= sort(zFocus(:,2),'descend');
   zFocus = zFocus(sortInd,:);
   zIncrement = min(abs(diff(zFocus(1:3,1))));
   
   if numIter>20; break; end
   numIter = numIter+1;
 end

%Set position at max zFocus found.
mmc.setPosition('FocusDrive',zFocus(1,1));
mmc.waitForDevice('FocusDrive')

if restartFlag; start(mP.hVideoTimer); end

if ~isdeployed;  assignin('base','mP',mP); end

end

%% Run ODELAY experiment
function ODELAYStart(hTimer, events)
    global mmc mP 
% Set up File Path
    mP.filePath = uigetdir('D:\','Set ODELAY Directory');
    cd(mP.filePath);
    
    for well = 1:mP.numWells
        if ~isdir(mP.wellID{well})
            mkdir(mP.wellID{well});
        end
    end
end

function ODELAYStop(hTimer, events)
stop(hTimer);
end

function ODELAYScanPlate(hTimer,events)
  global mmc mP hCont hNav hImageDisp

  iterNum = get(mP.hODELAYTimer, 'TasksExecuted');
  
  mmc.setConfig('ImageMode','BrightField');
  for wellNumber = 1:mP.numWells
      scanWell(wellNumber, iterNum);
  end
  
  correctZPos(iterNum);
  fileName = ['ODELAY_StageData','_',num2str(iterNum, '%i')];
  save(fullfile(mP.filePath, fileName),'mP');
  mmc.setProperty('TL-Shutter', 'State', 0);
  
 end

%% Scan/Tile Images
function scanWell(wellNum, iterNum)
global mmc mP hCont hNav hImageDisp
    
    if strcmp(get(mP.hVideoTimer, 'Running'),'on'); stop(mP.hVideoTimer); restartFlag = true; end;
       
    rawImage   = zeros(2048, 2048, mP.numTiles, 'uint16');
    xyzTime    = zeros(mP.numTiles, 4);
        
    xPos = mP.stageXYPos(wellNum, 1);
    yPos = mP.stageXYPos(wellNum, 2);
    zPos = mP.stageZPos(wellNum,iterNum);
        
    xAbsPos = xPos+mP.XYZOrigin(1);
    yAbsPos = yPos+mP.XYZOrigin(2);
    zAbsPos = zPos+mP.XYZOrigin(3);
                
    mmc.setXYPosition('XYStage',xAbsPos, yAbsPos);
    mmc.setPosition('FocusDrive',zAbsPos);
    mmc.waitForDevice('XYStage');
 
    zAbsFocus = Autofocus;
    zFocus = zAbsFocus-mP.XYZOrigin(3);
    mP.zFocusPos(wellNum,iterNum) = zFocus(1,1);

    currentX = mmc.getXPosition('XYStage');
    currentY = mmc.getYPosition('XYStage');
    xTilePos = mP.tilePos+currentX;
    yTilePos = mP.tilePos+currentY;

    for pos = 1:mP.numTiles;
        
        mmc.setXYPosition('XYStage',xTilePos(pos,1), yTilePos(pos,2));
        mmc.waitForDevice('XYStage');
        mmc.snapImage();
        rawImage(:,:,pos) = reshape(typecast(mmc.getImage,'uint16'),2048,2048)';
        x = mmc.getXPosition('XYStage');
        y = mmc.getYPosition('XYStage');
        z = mmc.getPosition('FocusDrive');
        xyzTime(pos,:) = [x, y, z, now];
        
        set(hImageDisp.hImDisplay,'CData',rawImage(:,:,pos)) 
        drawnow;
        
%         if ~ODData.RecordFluor(iterNum)==0;
%             expTime = str2double(get(hCont.hCubeFocus(ind),'String'));
%             mmc.setConfig('ImageMode','DAPI');
%             mmc.setExposure(expTime);
%             mmc.waitForDevice('IL-Turret');
%             mmc.snapImage();
%             fluorImage(:,:,pos) = reshape(typecast(mmc.getImage,'uint16'),2048,2048)';
%         end
        
    end
%     assignin('base','rawImage', rawImage);
    fileName = [mP.wellID{wellNum},'_',num2str(iterNum, '%i')];
    
%  if get(mP.hODELAYTimer, 'TasksExecuted')==1;
%      save(fullfile(mP.filePath, mP.wellID{wellNum}, fileName),...
%       'rawImage','fluorImage', 'xyzTime', 'zFocus', 'wellNum', 'iterNum');
%  else
    save(fullfile(mP.filePath, mP.wellID{wellNum}, fileName),...
         'rawImage', 'xyzTime', 'zFocus', 'wellNum', 'iterNum');
%  end

end

%% Correct Z positions 
function correctZPos(iterNum)
global mP mcc hCont hImageDisp
% mP.xgrid 
% mP.ygrid 
% mP.stageXYPos numWells x 2 of xy positions
% mP.stageZPos numWells by numTimePoints zPositions over time

Xcolv = mP.stageXYPos(:,1);
Ycolv = mP.stageXYPos(:,2);
Zcolv = mP.zFocusPos(:,iterNum);
Const = ones(mP.numWells,1);
Coeff(:,iterNum) = [Xcolv, Ycolv, Const]\Zcolv;

Xcoeff = Coeff(1,end);
Ycoeff = Coeff(2,end);
Ccoeff = Coeff(3,end);

% Generate VQ array 
well = 1;
for r = 1:2:8;
    
    for c =1:12;
       vq(r,c) = mP.zFocusPos(well,iterNum);
       well=well+1;
    end
    
    for c =12:-1:1;
        vq(r+1,c) = mP.zFocusPos(well,iterNum);
        well=well+1;
    end
    
end

vq_conv = zeros(size(vq)+2);
vq_conv(2:end-1,2:end-1) = vq;

vq_conv(1,2:end-1)   = 2.*vq(1,1:end)-vq(2,1:end);
vq_conv(end,2:end-1) = 2.*vq(end,1:end)-vq(end-1,1:end);
vq_conv(2:end-1,1)   = 2.*vq(1:end,1)-vq(1:end,2);
vq_conv(2:end-1,end) = 2.*vq(1:end,end)-vq(1:end,end-1);

vq_conv(1,1)     = mean([vq_conv(1,1),vq_conv(1,2),vq_conv(2,2),vq_conv(2,1)]);
vq_conv(1,end)   = mean([vq_conv(1,end),vq_conv(end-1,end-1),vq_conv(2,end),vq_conv(1,end-1)]);
vq_conv(end,end) = mean([vq_conv(end,end),vq_conv(end-1,end),vq_conv(end-1,end-1),vq_conv(end,end-1)]);
vq_conv(end,1)   = mean([vq_conv(end,1),vq_conv(end-1,1),vq_conv(end,2),vq_conv(end-1,2)]);

vq_test = conv2(vq_conv,[1,1,1;1,1,1;1,1,1]./9,'valid');

dDist     = vq-vq_test;
rmsdDist  = sum(dDist(:).^2)*1.0;
vq_prime  = vq;
vq_prime(dDist>rmsdDist) = vq_test(dDist>rmsdDist); 

vq_conv = zeros(size(vq)+2);
vq_conv(2:end-1,2:end-1) = vq_prime;

vq_conv(1,2:end-1)   = 2.*vq_prime(1,1:end)-vq_prime(2,1:end);
vq_conv(end,2:end-1) = 2.*vq_prime(end,1:end)-vq_prime(end-1,1:end);
vq_conv(2:end-1,1)   = 2.*vq_prime(1:end,1)-vq_prime(1:end,2);
vq_conv(2:end-1,end) = 2.*vq_prime(1:end,end)-vq_prime(1:end,end-1);

vq_conv(1,1)     = mean([vq_conv(1,1),vq_conv(1,2),vq_conv(2,2),vq_conv(2,1)]);
vq_conv(1,end)   = mean([vq_conv(1,end),vq_conv(end-1,end-1),vq_conv(2,end),vq_conv(1,end-1)]);
vq_conv(end,end) = mean([vq_conv(end,end),vq_conv(end-1,end),vq_conv(end-1,end-1),vq_conv(end,end-1)]);
vq_conv(end,1)   = mean([vq_conv(end,1),vq_conv(end-1,1),vq_conv(end,2),vq_conv(end-1,2)]);

vq_zeroed = conv2(vq_conv,ones(3)./3^2,'valid');

%once the next Z Position is calculated, uptdate the next mP.stageZPos
%array for the next scan.  
well = 1;
timePoint = iterNum+1;
for r = 1:2:8;
    
    for c =1:12;
      mP.stageZPos(well,timePoint) = vq_zeroed(r,c);
       well=well+1;
    end
    
    for c =12:-1:1;
       mP.stageZPos(well,timePoint) = vq_zeroed(r+1,c);
       well=well+1;
    end
    
end

end

%% Close Figure Function
function CloseMicroscopeControl(hFig, events)
global mmc mP hCont hImageDisp hNav
        
        if exist('mmc','var') 
%            mmc.unloadAllDevices;
            mmc.reset;
        end
        
        if strcmp(get(mP.hVideoTimer, 'Running'),'Running'); stop(mP.hVideoTimer); end;
        if strcmp(get(mP.hODELAYTimer, 'Running'),'Running'); stop(mP.hODELAYTimer); end;

        delete(hImageDisp.hImagePanel);
        delete(hCont.hControlPanel);
        delete(mP.hVideoTimer);
        delete(mP.hODELAYTimer);
        clear -global mmc mP hCont hImageDisp hNav

        
end
