# Supplementary material for: One-Cell Doubling Evaluation by Living Arrays of Yeast, ODELAY!
Source: G3 (Bethesda). 2016 Nov 16;7(1):279–88. doi: 10.1534/g3.116.037044 (PMC5217116; doi:10.1534/g3.116.037044)
Supplement: Supplementary file 3 [file 279FileS2.zip › ODELAY Software and Example Dataset/ODELAY_README.txt]

Note:  This code is only given as an example and is not intended to be utilized without significant revision.  Please utilize this code as a template for further development and customization of the ODELAY Method.    

This help file is intended to provide instructions for automated ODELAY analysis of a sample data set so that potential users can familiarize themselves with the analysis pipeline. The current ODELAY pipeline includes scripts to collect time course images are hardware dependent.  The current system is optimized for a Leica DMI6000 microscope with a 10X 0.3NA lens, motorized stage and focus drive, and a Hammamatzu Orca FLASH 4.0 camera.  A Github repository will be set up to further development on other platforms and to help integrate this method for other microscope configurations.
Current Hardware Dependencies
Leica DMI6000 Microscope
* Automated XY Stage
* Motorized Z
*

Before you begin, you will need to have installed MATLAB (2014a or later) for processing images and Micro-Manager 1.4 for operating the microscope.  While there is a more recent version of Micromanager, the current ODELAY software has not been updated for the newer version of micromanager.  For installing Micro-Manager and getting it functional with MATLAB please follow the instructions on the Micro-Manager website https://micro-manager.org/wiki/Matlab_and_the_Micro-Manager_GUI (These guys are awesome)


Some what useful descriptions of useful files: 

ODELAY_Image_Processing_Tool_v61.m
The Image Processing Tool is a MATLAB GUI for viewing and interacting with ODELAY data and thumbnail images.  It consists of two pannels one that shows the 8 x 12 layout of strains spotted on agar and a second window that can show high resolution images of a particular field of view.  The raw image data files are not included because they require ~450GB of space. 
To view Data:
Load Data-> select the ODELAY index file "*Index_ODELAYData.mat" 
Once data is loaded clicking on the thumbnail image of an individual well will display the growth curves of yeast cells in that well.  Also depressing the button Violin Plots will display a summary of all strains recorded in that particular experiment. The other window will not be usable since raw images are generally not available.
To Process Data (if you have collected images using the ODELAY_Microscope_Control.m)
For this you must have an excel file with the appropriate parameters to process ODELAY Images.  An example file is "TransReg 1 Del-GFP v1 ODELAYExpDisc.xlsx".  The most important features are the image directory or location of images files to be processed and time dilute or the time the experiment was started. Click Process Data button.  Select the excel file and the analysis should run.  

ODELAYLoadData.m
This will load ODELAY data sets into the MATLAB workspace from files *Index_ODELAYData.mat and the associated ODELAY Well Data folder.  Both the index file and the ODELAY Well Data folder must be located in the same directory.  

ODELAYSaveData.m
This function will save ODELAY data in the MATLAB workspace in a format that can be reloaded by the ODELAYLoadData.mat function.  Intended to be used after editing a ODELAY data set or reprocessing a data set if problems occure

ODELAY_Fig_GCs.m  (ODELAY_Fig_GCs(WellData(well), Tracks2(well), SaveFigureName)
This function will generate growth curves of cells observed growing in a particular well (values 1-96).   

ODELAY_Fig_VPs.m
This will generate histograms of the growth parameters for all wells observed in an experiment. The file is intended to be used as a diagnostic to check to make sure that problematic wells or strains put in the wrong well can easily be identified and corrected.  

ODELAY_Batch_Process_Compiled_v6.m
The MATLAB function called by the ODLEAY Image Processing Tool GUI to process all of the image files.


Questions can be sent to Thurston.Herricks@systemsbiology.org though I am limited in the amount of time I can spend supporting the software. However, I will try to update it as time goes on. Please check https://github.com/therricks  for updates.
