# Supplementary material for: One-Cell Doubling Evaluation by Living Arrays of Yeast, ODELAY!
Source: G3 (Bethesda). 2016 Nov 16;7(1):279–88. doi: 10.1534/g3.116.037044 (PMC5217116; doi:10.1534/g3.116.037044)
Supplement: Supplementary file 3 [file 279FileS2.zip › ODELAY Software and Example Dataset/ODLEAY Sample DataSet/TransReg 1 DELGFP v1/TransReg 1 Del-GFP v1 ODELAYExpDisc.xlsx]

## Sheet: Sheet1
Experiment Name	TransReg 1 Del-GFP v1
ImageDirectory	E:\TransReg1DELGFP_v1
DataDirectory	E:\TransReg1DELGFP_v1
Dilution Time	2015-10-06	4:53pm
Microscope ID	Vincini
CorrSwitch	TRUE
TiledRows	3
TiledCols	3
binningRate	50
Threshold_Method	Image_Segment
numwells	96
Magnification	10
PixSize	0.6385
CameraRotaionAngle	0.79
collect_background	25
OffsetMult	2.75
image_per_well	9
RotAngle	0
phaseXYcor	0	2
	1653	3
	3131	0
	3	1558
	1564	1556
	3130	1557
	1	3126
	1566	3120
	3133	3123
StrainID Headers	Plate Well	ODELAY Well	Plot Name	Strain Name	Carbon Source	Temperature	Base Media	Misc1	Misc2
StrainID	A01	E17	Eaf5	Eaf5	Del	30	YPD	Del
	A02	E15	NUP60	NUP60	Del	30	YPD	Del
	A03	E13	Sas3	Sas3	Del	30	YPD	Del
	A04	E11	Swc3	Swc3	Del	30	YPD	Del
	A05	E09	Swd1	Swd1	Del	30	YPD	Del
	A06	E07	WT4742	WT4742	Del	30	YPD	Del
	A07	E18	WT4742	WT4742	Del	30	YPD	Del
	A08	E16	Uip3	Uip3	Del	30	YPD	Del
	A09	E14	Arp6	Arp6	Del	30	YPD	Del
	A10	E12	Bre2	Bre2	Del	30	YPD	Del
	A11	E10	Ioc2	Ioc2	Del	30	YPD	Del
	A12	E08	POM34	POM34	Del	30	YPD	Del
	B01	G17	Ioc4	Ioc4	Del	30	YPD	Del
	B02	G15	WT4742	WT4742	Del	30	YPD	Del
	B03	G13	NUP53	NUP53	Del	30	YPD	Del
	B04	G11	Esc1	Esc1	Del	30	YPD	Del
	B05	G09	Gfd1	Gfd1	Del	30	YPD	Del
	B06	G07	Sap30	Sap30	Del	30	YPD	Del
	B07	G18	Ubp8	Ubp8	Del	30	YPD	Del
	B08	G16	Vps75	Vps75	Del	30	YPD	Del
	B09	G14	Ahc1	Ahc1	Del	30	YPD	Del
	B10	G12	Isw2	Isw2	Del	30	YPD	Del
	B11	G10	WT4742	WT4742	Del	30	YPD	Del
	B12	G08	Yng1	Yng1	Del	30	YPD	Del
	C01	I17	Htz1	Htz1	Del	30	YPD	Del
	C02	I15	Pip2	Pip2	Del	30	YPD	Del
	C03	I13	Sin3	Sin3	Del	30	YPD	Del
	C04	I11	Hfi1	Hfi1	Del	30	YPD	Del
	C05	I09	Hst1	Hst1	Del	30	YPD	Del
	C06	I07	Mdm20	Mdm20	Del	30	YPD	Del
	C07	I18	Aim4	Aim4	Del	30	YPD	Del
	C08	I16	Hos3	Hos3	Del	30	YPD	Del
	C09	I14	Kap120	Kap120	Del	30	YPD	Del
	C10	I12	Spp1	Spp1	Del	30	YPD	Del
	C11	I10	Swd3	Swd3	Del	30	YPD	Del
	C12	I08	Taf14	Taf14	Del	30	YPD	Del
	D01	K17	Ume1	Ume1	Del	30	YPD	Del
	D02	K15	Gis1	Gis1	Del	30	YPD	Del
	D03	K13	Isw1	Isw1	Del	30	YPD	Del
	D04	K11	Shg1	Shg1	Del	30	YPD	Del
	D05	K09	Snf11	Snf11	Del	30	YPD	Del
	D06	K07	Swc5	Swc5	Del	30	YPD	Del
	D07	K18	Spt20	Spt20	Del	30	YPD	Del
	D08	K16	Ypr174c	Ypr174c	Del	30	YPD	Del
	D09	K14	Sas3	Sas3	Del	30	YPD	Del
	D10	K12	Snf12	Snf12	Del	30	YPD	Del
	D11	K10	Ioc3	Ioc3	Del	30	YPD	Del
	D12	K08	Snf2	Snf2	Del	30	YPD	Del
	E01	F17	Ume1	Ume1	GFP	30	YPD	GFP
	E02	F15	Gis1	Gis1	GFP	30	YPD	GFP
	E03	F13	Isw1	Isw1	GFP	30	YPD	GFP
	E04	F11	Shg1	Shg1	GFP	30	YPD	GFP
	E05	F09	Snf11	Snf11	GFP	30	YPD	GFP
	E06	F07	Swc5	Swc5	GFP	30	YPD	GFP
	E07	F18	Spt20	Spt20	GFP	30	YPD	GFP
	E08	F16	Ypr174c	Ypr174c	GFP	30	YPD	GFP
	E09	F14	Sas3	Sas3	GFP	30	YPD	GFP
	E10	F12	Snf12	Snf12	GFP	30	YPD	GFP
	E11	F10	Ioc3	Ioc3	GFP	30	YPD	GFP
	E12	F08	Snf2	Snf2	GFP	30	YPD	GFP
	F01	H17	Htz1	Htz1	GFP	30	YPD	GFP
	F02	H15	Pip2	Pip2	GFP	30	YPD	GFP
	F03	H13	Sin3	Sin3	GFP	30	YPD	GFP
	F04	H11	Hfi1	Hfi1	GFP	30	YPD	GFP
	F05	H09	Hst1	Hst1	GFP	30	YPD	GFP
	F06	H07	Mdm20	Mdm20	GFP	30	YPD	GFP
	F07	H18	Aim4	Aim4	GFP	30	YPD	GFP
	F08	H16	Hos3	Hos3	GFP	30	YPD	GFP
	F09	H14	Kap120	Kap120	GFP	30	YPD	GFP
	F10	H12	Spp1	Spp1	GFP	30	YPD	GFP
	F11	H10	Swd3	Swd3	GFP	30	YPD	GFP
	F12	H08	Taf14	Taf14	GFP	30	YPD	GFP
	G01	J17	Ioc4	Ioc4	GFP	30	YPD	GFP
	G02	J15	WT4742	WT4742	GFP	30	YPD	GFP
	G03	J13	NUP53	NUP53	GFP	30	YPD	GFP
	G04	J11	Esc1	Esc1	GFP	30	YPD	GFP
	G05	J09	Gfd1	Gfd1	GFP	30	YPD	GFP
	G06	J07	Sap30	Sap30	GFP	30	YPD	GFP
	G07	J18	Ubp8	Ubp8	GFP	30	YPD	GFP
	G08	J16	Vps75	Vps75	GFP	30	YPD	GFP
	G09	J14	Ahc1	Ahc1	GFP	30	YPD	GFP
	G10	J12	Isw2	Isw2	GFP	30	YPD	GFP
	G11	J10	WT4742	WT4742	GFP	30	YPD	GFP
	G12	J08	Yng1	Yng1	GFP	30	YPD	GFP
	H01	L17	Eaf5	Eaf5	GFP	30	YPD	GFP
	H02	L15	NUP60	NUP60	GFP	30	YPD	GFP
	H03	L13	Sas3	Sas3	GFP	30	YPD	GFP
	H04	L11	Swc3	Swc3	GFP	30	YPD	GFP
	H05	L09	Swd1	Swd1	GFP	30	YPD	GFP
	H06	L07	WT4742	WT4742	GFP	30	YPD	GFP
	H07	L18	WT4742	WT4742	GFP	30	YPD	GFP
	H08	L16	Uip3	Uip3	GFP	30	YPD	GFP
	H09	L14	Arp6	Arp6	GFP	30	YPD	GFP
	H10	L12	Bre2	Bre2	GFP	30	YPD	GFP
	H11	L10	Ioc2	Ioc2	GFP	30	YPD	GFP
	H12	L08	POM34	POM34	GFP	30	YPD	GFP
